# Supplementary material for: The impact of COVID-19 on blood supply–demand balance and the association between group donations and economic performance: evidence from Zhejiang, China
Source: Front Public Health. 2026 Feb 16;14:1739767. doi: 10.3389/fpubh.2026.1739767 (PMC12950710; doi:10.3389/fpubh.2026.1739767)
Supplement: Supplementary file 1 [file Data_Sheet_1.CSV]

date	collected_total	collected_A	collected_B	collected_O	collected_AB	team_total	Individual_donate	demand_total	demand_A	demand_B	demand_O	demand_AB	supply_total	supply_A	supply_B	supply_O	supply_AB	platelet_collection	platelet_collection_tx_units	platelet_collection_A	platelet_collection_B	platelet_collection_O	platelet_collection_AB	platelet_supply	platelet_supply_A	platelet_supply_B	platelet_supply_O	platelet_supply_AB
3/19/2012	3896	1224	996	1389	287	1100	2796	4600	1400	1400	1400	400	3512	1079	948	1198	287	314	419	120	93	165	41	416	139	100	145	32
3/26/2012	3058	965	749	1081	263	1115	1943	4300	1400	1300	1300	300	3497	1081	889	1250	277	213	279	81	74	104	20	416	118	94	165	39
04/02/2012	3055	923	851	1007	274	399.5	2655.5	4600	1500	1500	1200	400	2818	813	772	935	298	328	455	128	119	158	50	341	102	92	118	29
04/09/2012	2887	908	782	991	206	505	2382	4700	1500	1500	1400	300	3369	1030	831	1234	274	305	398	141	95	139	23	405	120	111	143	31
4/16/2012	2915	800	819	1046	250	543.5	2371.5	4700	1500	1300	1500	400	3173	971.5	860	1128	213.5	283	350	91	100	129	30	374	121	82	138	33
4/23/2012	3388	1058	838	1193	299	1060.5	2327.5	4200	1400	1200	1300	300	3381	1042	881.5	1223	234.5	237	305	96	84	103	22	371	109	108	129	25
4/30/2012	4210	1339	1149	1368	354	217.5	3992.5	4600	1500	1300	1400	400	3354.5	954	901.5	1124.5	374.5	356	464	144	122	168	30	459	143	121	164	31
05/07/2012	4053	1196	1117	1381	359	1797	2256	4600	1400	1400	1400	400	3821	1134	1040.5	1321.5	325	282	375	116	101	117	41	377	96	111	131	39
5/14/2012	2667	758	735	944	230	832	1835	4600	1400	1400	1400	400	3500	1056	966	1224	254	313	404	122	116	125	41	408	144	105	126	33
5/21/2012	2737	888	682	943	224	917	1820	4600	1400	1400	1400	400	3346	973	976	1098	299	262	324	117	75	108	24	350	111	85	116	38
5/28/2012	2479	798	609	891	181	402	2077	4600	1400	1400	1400	400	3242	950	865	1144	283	280	345	112	88	120	25	354	111	98	121	24
06/04/2012	2493	750	633	912	198	607	1886	4700	1400	1400	1500	400	2886	847	758	993	288	270	343	104	93	123	23	339	100	88	126	25
06/11/2012	3475	1007	916	1252	300	868	2607	4700	1400	1400	1500	400	3116	970	855	972	319	342	433	147	97	153	36	472	163	109	161	39
6/18/2012	3338	1009	879	1158	292	665	2673	4700	1400	1300	1600	400	3440	921	780	1501	238	314	422	133	124	133	32	408	141	107	132	28
6/25/2012	5033	1616	1306	1667	444	3488	1545	4700	1400	1300	1600	400	4107	1370.5	921.5	1579	236	263	331	94	88	128	21	371	103	112	134	22
07/02/2012	3610	1119	955	1218	318	2365	1245	4700	1400	1300	1600	400	3569	1144	866	1275	284	246	321	106	86	96	33	353	111	91	114	37
07/09/2012	2444	703	663	891	187	1139.5	1304.5	4700	1400	1000	1900	400	3315.5	824	972	1021.5	498	258	341	75	104	119	43	312	89	87	105	31
7/16/2012	2958	922	730	1046	260	1627	1331	4700	1400	1000	1900	400	2955	939	786	970	260	249	314	96	83	107	28	380	97	109	134	40
7/23/2012	1987	587	555	654	191	813	1174	4700	1400	1100	1800	400	3233.5	922	776.5	1201	334	228	283	78	81	101	23	306	76	86	115	29
7/30/2012	2202	665	514	854	169	651.5	1550.5	4700	1400	1100	1800	400	2796.5	822	841.5	870	263	310	391	135	103	120	33	368	127	88	119	34
08/06/2012	2436	714	633	895	194	1256	1180	4700	1400	1100	1800	400	2895.5	708	908	979.5	300	305	393	128	112	126	27	387	127	108	124	28
8/13/2012	3500	1065	940	1190	305	1548	1952	4700	1400	1100	1800	400	3218.5	918.5	959	1000	341	309	412	144	110	121	37	434	152	124	120	38
8/20/2012	3627	1029	978	1318	302	464	3163	4700	1500	1100	1700	400	3200	946.5	896	1084	273.5	290	384	148	82	117	37	436	161	89	145	41
09/03/2012	1999	630	506	695	168	566.75	1432.25	4700	1600	1100	1600	400	3206.5	1064.5	764.5	1071	306.5	303	406	122	107	150	27	392	123	107	139	23
09/10/2012	3385	1026	951.5	1119.5	288	1624.5	1760.5	4500	1500	1200	1500	300	2836.5	833.5	764.5	948.5	290	269	361	101	108	125	27	389	108	110	145	26
9/17/2012	2799	806	781	966	246	688.5	2110.5	4500	1500	1200	1500	300	2880.5	887.5	736	1008.5	248.5	248	340	89	95	127	29	362	105	100	127	30
9/24/2012	3545	1084	949	1214	298	1682.5	1862.5	4500	1500	1200	1500	300	3668	1104.5	1036.5	1233.5	293.5	242	325	106	86	113	20	420	125	111	152	32
10/01/2012	3654	1154	972	1204	324		3654	4500	1500	1200	1500	300	2547.5	912.5	602.5	882.5	150	291	407	155	94	118	40	405	156	96	117	36
10/08/2012	2307	699	592	820	196	699.5	1607.5	4500	1500	1200	1500	300	3221.5	956	762	1201	302.5	289	382	135	97	123	27	408	130	107	132	39
10/15/2012	3491	1002	979	1239	271	699.5	2791.5	4700	1600	1200	1600	300	2963	834.5	878	1005	245.5	314	444	132	109	172	31	411	124	97	160	30
10/22/2012	3516	1073	947	1192	304	1220	2296	4700	1600	1200	1600	300	3301.5	1039.5	826.5	1100	335.5	294	379	118	108	119	34	433	142	126	136	29
10/29/2012	2940	887	770	1048	235	1335.5	1604.5	4700	1600	1200	1600	300	3397	1089.5	980	1056.5	271	354	450	146	113	158	33	433	144	109	154	26
11/05/2012	2558	808	658	883	209	782	1776	4700	1600	1200	1600	300	3055.5	904.5	915	964.5	271.5	308	379	127	75	146	31	417	146	78	149	44
11/12/2012	3183	953	869	1143	218	1697	1486	4600	1600	1200	1500	300	3197	982	868	1063.5	283.5	299	394	138	113	120	23	407	134	109	137	27
11/19/2012	3962	1173	1054	1385	350	2210	1752	4600	1600	1200	1500	300	3307	1024	761.5	1210.5	311	307	430	125	109	150	46	413	123	109	146	35
11/26/2012	2636	806	664	929	237	1163	1473	4600	1600	1200	1500	300	3377.5	1020.5	867.5	1109.5	380	334	472	156	115	159	42	443	152	117	141	33
12/03/2012	2684	801	757.5	933.5	192	1106.5	1577.5	4600	1600	1200	1500	300	3007	833.5	813	1057.5	303	264	370	109.5	73	155	32.5	425	134.5	89.5	155.5	45.5
12/10/2012	2326	747	518	873	188	704	1622	4600	1600	1200	1500	300	3230.5	951	941.5	1094	244	326	459	140	143	129	47	458	134.5	121.5	163.5	38.5
12/17/2012	2420.5	759	589.5	900.5	171.5	897	1523.5	4600	1600	1200	1500	300	3085.5	912	780	995	398.5	290	417	134	103	146	34	445	144.5	128.5	129	43
12/24/2012	3316.5	1016.5	816.5	1199.5	284	1782.5	1534	4600	1600	1200	1500	300	3051.5	908.5	750	1089	304	285	426	118	107.5	160.5	40	477.5	136.5	108	192.5	40.5
12/31/2013	2966.5	922	799.5	953	292	417	2549.5	4600	1600	1200	1500	300	3037.5	831	991	916.5	299	324	465	148	127.5	154.5	35	539	155.5	157	182.5	44
01/07/2013	1809	526.5	538	614	130.5	611.3	1197.7	4600	1600	1200	1500	300	2791.5	816.5	810	866.5	298.5	283	397	120	97	144.5	35.5	367	117	90	125	35
1/14/2013	3878.5	1157.5	1023	1259.5	438.5	1825	2053.5	4600	1600	1200	1500	300	2886	824.5	876	949	236.5	325	449	134	122	156	37	448.5	136.5	120	158	34
1/21/2013	3560	1016	910.5	1236.5	397	1452.8	2107.2	4600	1600	1200	1500	300	3035.5	984.5	774	1060.5	216.5	279	375	112.5	113	113.5	36	387	135	104	114	34
1/28/2013	2974	879.5	755	1065.5	274	1124	1850	4250	1500	1100	1400	250	3268.5	976.5	874.5	1160.5	257	295	415	138	113.5	139.5	24	457.5	134	133	154	36.5
02/04/2013	2342	690.5	672	771.5	208	1451	891	4100	1500	1100	1300	200	2763	824	638.5	1022	278.5	242	356	101	110	106	39	426.5	126	129	127	44.5
02/11/2013	2388	436.5	368	572.5	1011		2388	4500	1550	1200	1450	300	1409.5	354	396.5	513.5	145.5	185	272.5	77.5	65	105	25	291	86	72.5	105.5	27
2/18/2013	2711	760	733	1004	214	128.5	2582.5	4500	1550	1200	1450	300	2566.5	725.5	781	838	222	305	460	161	119	143	37	336.5	115	90.5	106.5	24.5
2/25/2013	4437.5	1373.5	1153	1537	374	1660	2777.5	4200	1550	1000	1400	250	3536.5	1075	881	1309.5	271	307	458.5	127	134	163	34.5	476	138	131	165	42
03/04/2013	4333	1307	1157	1508	361	1839	2494	4200	1550	1000	1400	250	3606	1102	1127.5	1116	260.5	330	480	129	138.5	162	50.5	526	165	141.5	176.5	43
03/11/2013	4713	1426.5	1231	1601	454.5	3137	1576	5200	1500	1000	1400	1300	3810.5	1177	1027.5	1242	364	282	423.5	130	123.5	132	38	459.5	137.5	126	148.5	47.5
3/18/2013	2751	829.5	734.5	959	228	1108.5	1642.5	5200	1500	1000	1400	1300	3882	1120.5	1111	1291	359.5	323	475.5	159	107	178	31.5	474	148	120	170	36
3/25/2013	2965.5	904.5	739.5	1039	282.5	1178.5	1787	5200	1500	1000	1400	1300	3695.5	1088.5	952	1265	390	357	502	151	151.5	150.5	49	494	156.5	142.5	154.5	40.5
04/01/2013	2366.5	745.5	639.5	795	186.5	125.5	2241	5200	1500	1000	1400	1300	3287	991	889.5	1111.5	295	284	417	138	111.5	141	26.5	546.5	181	145	177	43.5
04/08/2013	2413.5	836.5	698	879	240	715	1698.5	4550	1600	1100	1500	350	3692.5	1104	992.5	1280.5	315.5	342	494	145	119	178	52	430	131	97	163.5	38.5
4/15/2013	3403.5	1133.5	976	1294	363.5	735	2668.5	4550	1600	1100	1500	350	3416	861.5	1073	1205	276.5	360	523.5	161	159	168	35.5	484	151	128.5	169	35.5
4/22/2013	5093	1686.5	1437.5	1969	506	2675	2418	4300	1600	1000	1400	300	4162	1252.5	1062	1547.5	300	327	474.5	148.5	116.5	169.5	40	655	188	181	234.5	51.5
4/29/2013	3587	1183.5	1039.5	1364	349.5	556	3031	4050	1500	900	1400	250	3162.5	875	836	1215.5	236	359	513.5	168	139.5	170.5	35.5	464.5	155.5	121	151.5	36.5
05/06/2013	2274	963.5	867	1037	273.5	1291.5	982.5	4050	1500	900	1400	250	3868	1131	950.5	1442	344.5	299	424.5	124.5	115	156	29	411	119.5	121	151.5	19
5/13/2013	1636	666.5	662	761	208.5	755	881	4050	1500	900	1400	250	3631.5	1007	988	1351	285.5	312	452	136.5	119	157.5	39	448	136	107.5	160.5	44
5/20/2013	3045.5	926.5	829	997	293	1449	1596.5	4050	1500	800	1500	250	3868	1272.5	925.5	1337	333	329	451	150.5	132.5	133	35	519.5	162	153.5	173	31
5/27/2013	2763	803.5	737	984	238.5	1054.5	1708.5	4050	1500	800	1500	250	3623	1068.5	990	1285	279.5	338	468	144.5	122	173.5	28	479	146	119	166.5	47.5
06/03/2013	1945	608	503.5	668.5	165	614.5	1330.5	4050	1500	800	1500	250	3532.5	1131.5	856	1107	438	308	410	106	128.5	140	35.5	510	145	158	176.5	30.5
06/10/2013	4106	1219	1091	1401	395	161	3945	4050	1500	800	1500	250	3062	770	965	965	362	460	638	217.5	161	207	52.5	550.5	183.5	133	189	45
6/17/2013	3119.5	909	803.5	1117	290	1252	1867.5	4050	1500	800	1500	250	3461.5	1067	1005	1152.5	237	272	374.5	107	107	134	26.5	454	131	130	158.5	34.5
6/24/2013	5576.5	1690	1458.5	1902	526	3690	1886.5	3950	1500	750	1500	200	3786.5	1280	863.5	1365	278	368	527.5	177.5	149	175.5	25.5	484	158.5	130	156	39.5
07/01/2013	4328	1315.5	1164.5	1467	381	3038	1290	4100	1600	750	1550	200	3937.5	1092.5	1014.5	1431.5	399	325	472	154	144	148.5	25.5	530.5	162	163.5	185	20
07/08/2013	2753	855	705	974.5	218.5	1641	1112	4100	1600	750	1550	200	3781	1059	901.5	1410.5	410	328	462.5	131.5	120	169	42	465.5	150	126	150.5	39
7/15/2013	2660.5	856.5	641.5	915	247.5	1185	1475.5	4300	1600	900	1550	250	3582.5	1093.5	981	1184	324	330	476.5	144	134.5	172	26	485	130	143	175.5	36.5
7/22/2013	2566	777	664	902	223	1304	1262	4300	1600	900	1550	250	3327.5	1028	875.5	1131	293	266	385	112.5	110	131.5	31	451.5	131	121	166	33.5
7/29/2013	2419.5	737.5	650.5	842.5	189	1095	1324.5	4300	1600	900	1550	250	3070.5	898	948.5	948.5	275.5	315	444	138.5	126.5	145	34	429	125	126.5	143.5	34
08/05/2013	2348	709	664	783.5	191.5	806	1542	4450	1600	1000	1550	300	3076	839.5	1031.5	885	320	337	482	151	127.5	159.5	44	479.5	151	128	158.5	42
08/12/2013	2944	723	628	796.5	796.5	742.5	2201.5	4600	1600	1100	1550	350	2905.5	750.5	956	878	321	322	454.5	146.5	123	160	25	472.5	146.5	129	165.5	31.5
8/19/2013	2762	827.5	759.5	957	218	1276.5	1485.5	4600	1600	1100	1550	350	2931	746.5	1084.5	870	230	298	421.5	138.5	99.5	145.5	38	421	134	93	158.5	35.5
8/26/2013	2866.8	882.2	753.5	991.2	239.9	1014.5	1852.3	4600	1550	1200	1550	300	2768.5	817.5	803	933	215	314	453.6	124.2	136.1	153.4	39.9	478	142.6	132.7	162.9	39.8
09/02/2013	2701	831.95	746.85	915.7	206.5	1131.3	1569.7	4600	1550	1200	1550	300	3035	856	939.5	940	299.5	287	419.6	160.3	103	133.7	22.6	436.3	140.1	112.7	152.1	31.4
09/09/2013	3683.35	1074.3	966.9	1324.85	317.3	1806.6	1876.75	4600	1550	1200	1550	300	3051	912.5	759	1091.5	288	289	437	107.5	127.7	156	45.8	441.4	126.1	122.7	150.7	41.9
9/16/2013	3802.05	1095.45	1032.3	1303.3	371	991	2811.05	4600	1550	1200	1550	300	3365	1008	908.5	1197.5	251	390	599.2	185.6	154.1	205.4	54.1	634.4	181.3	171.2	220.6	61.3
9/23/2013	3836.65	1269.65	983.5	1261	322.5	2522.5	1314.15	4150	1400	1100	1400	250	3664	1109	930	1387	238	254	365.7	105.7	107.4	116	36.6	424	137.8	115	132.8	38.4
9/30/2013	3616.85	1130.6	940.7	1248.55	297	151	3465.85	4150	1400	1100	1400	250	2265	730	596	771.5	167.5	378	549.5	158.3	139.7	186.7	64.8	505.9	151.4	134.4	170.4	49.7
10/07/2013	1887.9	597.15	511.75	614	165	341.65	1546.25	4250	1400	1100	1500	250	3289	929	929	1158	273	295	435.7	114.9	115.5	158.1	47.2	420.4	98.7	122.7	156.3	42.7
10/14/2013	2844.6	819.2	763.85	1023.75	237.8	955.5	1889.1	4250	1400	1100	1500	250	3210.5	1006.5	868	999	337	337	455.9	152.5	124.9	144.3	34.2	450	142.7	114.6	147.8	44.9
10/21/2013	2544.65	819.2	728.55	728.55	268.35	992.5	1552.15	4250	1400	1100	1500	250	3407	1031	984	1106	286	291	412.1	119.7	110.5	144.3	37.6	468.5	138.6	134.4	157.1	38.4
10/28/2013	3209.5	952.7	832.05	1153.8	270.95	1442.75	1766.75	4450	1400	1300	1500	250	3251.5	952	930	1066.5	303	337	475.9	149.8	140.9	154.6	30.6	454.1	135.3	125.8	156.3	36.7
11/04/2013	3522.85	1064.25	882.75	1302.85	273	1573	1949.85	4450	1400	1300	1500	250	3276.5	1023.5	812.5	1169	271.5	326	458.8	132.3	126.3	172.1	28.1	504.3	155.4	152.3	167.6	29
11/11/2013	3793.85	1102.95	1032.15	1324.75	334	1948.45	1845.4	4450	1400	1300	1500	250	3470	1047.5	979	1202.5	241	329	466.9	123.5	119	189.6	34.8	455.3	110	115.5	199.7	30.1
11/18/2013	3770.8	1087	1024.8	1297.2	361.8	2300.75	1470.05	4450	1500	1200	1500	250	3642.5	1171	891.5	1254	326	295	414.8	134.1	105.4	136.6	38.7	466.9	151.2	115.4	159.2	41.1
11/25/2013	4277.75	1249.4	1133.25	1511.35	383.75	3086.5	1191.25	4200	1500	950	1500	250	3689	1199.5	709.5	1460	320	344	507.6	148.8	131.4	179.4	48	466.9	152.9	119	160.8	34.2
12/02/2013	2949.2	914.55	762.55	1007.6	264.5	1567.3	1381.9	4300	1500	1050	1500	250	3644.5	1025.5	970.5	1329.5	319	292	407.3	103.3	117.5	142.4	44.1	507	124.1	143.1	180.1	59.7
12/09/2013	2723.6	853.95	703.25	934.75	231.65	1691	1032.6	4050	1400	1000	1400	250	3027	909.5	805	1019	293.5	297	427.1	134.7	116.8	152.5	23.1	399.5	119.5	94	154.3	31.7
12/16/2013	3655	1151.5	969.2	1236.8	297.5	2292	1363	4050	1400	1000	1400	250	3171	893.5	840.5	1145	292	338	493.4	144.3	128.9	189.7	30.5	499.5	153.3	140.7	177.2	28.3
12/23/2013	2272.15	670.5	582.75	826.4	192.5	869.5	1402.65	4050	1400	1000	1400	250	3066	994	741.5	1041.5	289	272	408.6	136.6	91.6	142.8	37.6	497.8	157.8	107.6	191.6	40.8
12/30/2014	2518.95	779.15	687.1	818.85	233.85	81	2437.95	4050	1400	900	1500	250	3017.5	918	884.5	926	289	346	516.5	147.6	164	176.5	28.4	509.9	170.4	153.6	155.8	30.1
01/06/2014	3111.7	919.95	837.3	1085.45	269	1409.1	1702.6	4150	1400	1000	1500	250	3449.5	1043	1074.5	1073.5	258.5	301	472.5	145.4	107.5	184.8	34.8	461.9	126	114.1	188.9	32.9
1/13/2014	2766.8	818.5	710	998.8	239.5	885.2	1881.6	4150	1400	1000	1500	250	2875.5	783	827.5	990.5	274.5	347	525.2	182.1	118.6	182	42.5	519.6	185.7	124.5	177.5	31.9
1/20/2014	1892.4	573	495.25	671.1	153.05	407.15	1485.25	4200	1500	950	1500	250	2849	820.5	790	935	303.5	298	438.3	105.5	115	176.8	41	575	149.6	146.2	224.8	54.4
1/27/2014	3544.45	1093.75	962.3	1176.4	312		3544.45	3300	1200	700	1200	200	2502	883	490	931	198	188	286.9	94	69.8	96.1	27	361.6	109.6	92.6	126.9	32.5
02/03/2014	1696.7	526	397	637.2	136.5	221	1475.7	2850	1000	600	1000	250	2023.5	600	492	675	256.5	207	303.7	106.9	79.3	98.8	18.7	269.9	103	68.6	74.1	24.2
02/10/2014	2155.75	669.3	480.35	808.5	197.6	98	2057.75	3750	1400	700	1400	250	2853	904.5	623	998	327.5	277	427.4	121.4	123.8	139.9	42.3	393.7	87.4	123.7	154.7	27.9
2/17/2014	3664.4	1071.85	926.35	1346.7	319.5	1648.1	2016.3	3950	1400	900	1400	250	3372	1005.5	871.5	1150.5	344.5	307	452.6	134.3	120.5	162.6	35.2	431.9	129.8	118.8	139.7	43.6
2/24/2014	3093.9	990.7	782.7	1072.5	248	1361.5	1732.4	4350	1500	1100	1500	250	3717	1134	1029.5	1253	300.5	305	462	133.5	139.7	154.8	34	499.8	146.3	149.4	163.4	40.7
03/03/2014	4242.25	1265.2	1121.7	1518.55	336.8	2253.2	1989.05	4350	1500	1100	1500	250	3715	1053	1177	1165.5	319.5	376	549.4	190.3	136	188.8	34.3	514.3	167.8	152.3	169.3	24.9
03/10/2014	4801.95	1461.95	1289.1	1622.4	428.5	2690.65	2111.3	4250	1500	1000	1500	250	3723	1204.5	893.5	1339	286	312	456.5	117.9	132.7	167.6	38.3	549	177.7	140.8	189.8	40.7
3/17/2014	3030.7	882	820.85	1030.15	297.7	1035.95	1994.75	4250	1500	1000	1500	250	3686.5	1143.5	1050.5	1205	287.5	272	409.8	138.1	105.9	147.6	18.2	499.1	139.2	142.7	175.4	41.8
3/24/2014	3118.35	956.65	823.35	1063.85	274.5	1089.15	2029.2	4250	1500	1000	1500	250	3446	1047	920.5	1158	320.5	303	451.4	133.3	113.6	163.3	41.2	493.3	151.9	132.1	176.1	33.2
3/31/2014	2953.5	915.9	811.9	991.7	234	662.5	2291	4150	1500	900	1500	250	3045	956	807	1027	255	341	490.3	148.2	148.1	163.2	30.8	522.6	156.4	145.5	183.9	36.8
04/07/2014	2698.15	814.45	714.75	938.95	230	683.2	2014.95	4150	1500	900	1500	250	3168	896	826	1121.5	324.5	363	523.2	183.4	139.3	170.8	29.7	496.2	153.7	152.9	158.6	31
4/14/2014	3774.95	1058.45	1030.45	1343.3	342.75	1545.25	2229.7	4300	1600	800	1600	300	3664	1128	902	1281.5	352.5	361	525.7	134.9	156.9	198.6	35.3	613.6	186	160.6	228.9	38.1
4/21/2014	2909.55	857.15	771.25	1057.15	224	1107	1802.55	4100	1700	700	1500	200	3374.5	999	933	1148.5	294	311	463.6	151.4	102.4	168	41.8	549.5	177.4	142.8	179.4	49.9
4/28/2014	3978.45	1185.6	1049.5	1340.2	403.15	1058.6	2919.85	3800	1700	400	1500	200	3342	1121.5	697.5	1267	256	302	462.6	139.4	128.8	154	40.4	558.8	161.4	149.1	207	41.3
05/05/2014	3764.3	1168.4	989.9	1306	300	1645.05	2119.25	3500	1500	400	1400	200	3555	1083	924.5	1253.5	294	313	461.2	133.7	126.8	161	39.7	366.1	109.1	107.6	115.3	34.1
05/12/2014	2975.5	875.7	794.5	1050.3	255	1267.2	1708.3	3600	1600	400	1400	200	3896	1163.5	1030.5	1317	385	328	489.1	147.4	125.5	173.6	42.6	527.8	163.3	132.5	191	41
5/19/2014	4968.75	1494.9	1337.35	1682.9	453.6	2801.05	2167.7	3600	1600	400	1400	200	3861.5	1218	993	1303	347.5	351	544.1	165.5	167.1	171.7	39.8	533	162.7	155.9	171.6	42.8
5/26/2014	2576.55	759.65	759.65	822.25	235	661.55	1915	3600	1600	400	1400	200	3363	941	872	1241	309	318	476.3	143.7	125.1	158.8	48.7	562.8	169.7	153.3	189.9	49.9
06/02/2014	2341.7	737.7	628.45	784.8	190.75	363.5	1978.2	4000	1700	400	1700	200	2995	876.5	863	972	283.5	299	449.6	148.5	134	144.1	23	450.8	142.6	142.3	131.9	34
06/09/2014	3457.5	1046.15	946.35	1135.5	329.5	780.1	2677.4	3400	1400	400	1400	200	2965	835	950	911.5	268.5	354	534	159.9	159.1	179	36	530.3	149.8	165.1	178.6	36.8
6/16/2014	2959.05	897.15	778.9	1030.2	252.8	1161.1	1797.95	3500	1400	400	1500	200	3575.5	1075	1103	1137.5	260	301	441.4	146	119.7	147.5	28.2	561.4	183.5	170.1	170.5	37.3
6/23/2014	5241.05	1626.7	1372.25	1822.65	419.45	3258.7	1982.35	3500	1200	800	1300	200	5741	1469.5	1013.5	1629	1629	301	486.9	146	113.2	173.8	53.9	469.5	139.4	98.6	190.4	41.1
6/30/2014	5245.3	1736.6	1458.15	1954.55	96	3818.25	1427.05	3500	1200	800	1300	200	3882	1262.5	874.5	1389.5	355.5	300	449.2	141.2	130.7	141.8	35.5	507.1	168.2	137.2	154	47.7
07/07/2014	6095.1	2088.95	1183.7	2344	478.45	2216.1	3879	3450	1100	800	1300	250	4100	1301.5	946	1571	281.5	437	636.6	199.3	164.7	222.2	50.4	619.1	191.1	165.8	216.5	45.7
7/14/2014	3988.3	1241.4	1064.8	1358.6	323.5	2206.2	1782.1	3600	1100	1000	1200	300	4055	1212	1004.5	1514.5	324	312	470	155.7	131.4	150	32.9	540	182.2	134	179.1	44.7
7/21/2014	2002.5	674.15	500.5	649.25	178.6	521.25	1481.25	3600	1000	1000	1300	300	3688.5	952.5	1065.5	1335.5	335	336	497.1	162.8	137.5	152.2	44.6	459.9	134.1	132.2	151.9	41.7
7/28/2014	1922.55	582.25	466.3	700.5	173.5	359	1563.55	3350	1000	900	1200	250	3450	1087	889.5	1179.5	294	411	581.5	169.3	140.4	218	53.8	581.2	186.9	137.2	202.8	54.3
08/04/2014	2802.15	822.85	769.5	969.3	240.5	1483.05	1319.1	3500	1000	1000	1200	300	3507.5	1090.5	931	1090	396	406	543.2	186.9	143.5	166.4	46.4	563.2	165.5	159.4	192.5	45.8
08/11/2014	2621	798	686.3	920.2	216.5	1020.5	1600.5	3800	1200	1100	1200	300	3893.5	1312	1174.5	1107	300	304	427.2	138	111.3	158.7	19.2	483	167.9	118.6	165.2	31.3
8/18/2014	2958.6	905.75	725	1045.6	282.25	1199.85	1758.75	3500	1000	1100	1100	300	3490.5	1061.5	1110.5	975	343.5	368	503.1	151.9	142.5	161.5	47.2	483.2	150.8	136.4	153.8	42.2
8/25/2014	3685.9	1096	996.95	1238.65	354.3	2063.5	1622.4	3600	1100	900	1300	300	3665.5	1112.5	860	1394.5	298.5	332	480.3	159.1	127.4	157.6	36.2	529.2	162.4	142.6	180.1	44.1
09/01/2014	2617.65	881.55	629.35	924.25	182.5	555.7	2061.95	3500	1100	900	1200	300	3301	972.5	872	1111	345.5	324	454.1	138.6	119.1	150.7	45.7	487.5	160.6	126.1	163.3	37.5
09/08/2014	3787.05	1168.2	1023	1281.7	314.15	1917.85	1869.2	3200	1000	800	1100	300	3131.5	965.5	817	1057	292	357	510.8	175.7	125.2	170	39.9	513.3	164.6	131.2	164	53.5
9/15/2014	2517.95	748.25	646	918.2	205.5	725.6	1792.35	3200	950	1000	950	300	3517.5	975.5	1040	1104	398	339	462.5	141.1	137.5	149.2	34.7	465.9	145.3	133	157	30.6
9/22/2014	4113	1268.55	1114.3	1395.9	334.25	2147.7	1965.3	3000	950	800	950	300	3345	1051.5	895.5	1108	290	311	447.2	158.8	104.7	150.8	32.9	494.3	163.8	123.1	161.6	45.8
9/29/2014	2825.5	850.25	766.15	943.95	265.15	269.5	2556	3400	1000	1000	1100	300	2901	869.5	790	955.5	286	378	546.7	169.7	141.9	181.4	53.7	557	189.9	134.9	181.3	50.9
10/06/2014	2458.65	709.65	698.7	863.8	186.5	110.5	2348.15	3250	900	1100	1000	250	3184.5	891.5	1050	963.5	279.5	357	527.5	162.4	145.4	179.3	40.4	509.7	150.6	143.2	166.9	49
10/13/2014	4331.6	1253.65	1183	1530.65	364.3	1955.95	2375.65	3450	1100	1000	1100	250	3534	1124.5	918	1232.5	259	386	545.3	172.4	147	191.7	34.2	506.3	154	140.3	183.4	28.6
10/20/2014	3883.45	1169.3	1003.45	1355.65	355.05	1749.25	2134.2	3750	1200	1100	1200	250	4019	1204	1085.5	1434	295.5	428	593.9	174.4	155.8	213	50.7	645.4	202.1	159.8	226.5	57
10/27/2014	3059.05	913.85	842	1058.25	244.95	1485.6	1573.45	3400	1000	1000	1100	300	3581.5	1067.5	947.5	1262	304.5	385	489.1	154	109.4	177.7	48	513.1	151.6	130.4	194.1	37
11/03/2014	2966.15	858.05	829.85	1028.75	249.5	1258.1	1708.05	3300	1000	900	1100	300	3067	828.5	839.5	1011	388	393	480.7	160.8	140	145.9	34	525.4	172.6	134.5	169	49.3
11/10/2014	6255.7	1858.4	1713.15	2166.65	517.5	3993.6	2262.1	3600	1200	1000	1200	200	4334.5	1545	854.5	1631.5	303.5	361	464	116.4	133.5	180.7	33.4	464.5	123.8	129.4	178.2	33.1
11/17/2014	4730	1428.2	1244.15	1662.75	394.9	2960.85	1769.15	3900	1200	1000	1400	300	4070.5	1282.5	967.5	1515.5	305	386	491.2	161.2	140.8	150.6	38.6	491.8	158.8	139.4	154.7	38.9
11/24/2014	5885.2	1401.4	1230	1626.9	1626.9	3296.05	2589.15	3550	1000	900	1300	350	3680	1064	928.5	1324.5	363	396	532.6	151.7	156.6	168.1	56.2	581.1	181.9	162	187.6	49.6
12/01/2014	3266.05	936.2	920.65	1113.2	296	1837.1	1428.95	3700	1100	1000	1300	300	3953.5	1128.5	1044.5	1422	358.5	425	600.5	165.9	158.8	225.4	50.4	588.7	162.8	170.3	190.2	65.4
12/08/2014	3067.75	954	805.55	1061.3	246.9	1306.7	1761.05	3700	1000	1000	1350	350	3908	1184	1007	1376.5	340.5	415	549.9	170.4	150.4	190.6	38.5	623.3	185.8	163.2	233.7	40.6
12/15/2014	3647.4	1094.15	1007.05	1227.2	319	1924.5	1722.9	4000	1100	1100	1400	400	4061	1170.5	1075	1403	412.5	354	513.7	153.9	155.6	156.5	47.7	490.1	135	152.5	160.6	42
12/22/2014	4075.2	1162.7	1061.8	1466.1	384.6	2085.25	1989.95	3800	1100	1050	1300	350	3964.5	1124.5	1075.5	1363	401.5	400	585.9	172.5	181.9	184.5	47	617.6	206.4	178.4	187.7	45.1
12/29/2014	2836.15	871.75	786	937.4	241	325.5	2510.65	3240	920	900	1100	320	3275	903	896.5	1129	346.5	347	499	144.5	139	160.4	55.1	617.3	171.7	179	203.6	63
01/05/2015	2726.65	849.25	722.85	941.05	213.5	1259.3	1467.35	3450	900	1100	1100	350	3445.5	881	1055.5	1143	366	376	525	168.7	139.1	170.5	46.7	446.4	129.5	126.1	147.3	43.5
01/12/2015	3903.15	1145.5	1044.15	1333.7	379.8	1899.15	2004	3350	1000	1000	1000	350	3548.5	1038.5	1042.5	1090	377.5	364	500.8	151.4	140.8	159.9	48.7	537.2	181.4	135.8	165.2	54.8
1/19/2015	3256.15	1047	827	1121.15	261	1194	2062.15	3550	1100	1000	1200	250	3698	1079	1003.5	1216	399.5	365	510.2	139.2	160.8	170.3	39.9	524.1	126.3	170.3	179.5	48
1/26/2015	2149.9	644.5	569.9	760.5	175	422	1727.9	3100	900	900	1000	300	3163.5	876	970	1028	289.5	356	495.1	157.5	122.4	163.1	52.1	525.9	169.6	145.2	156.2	54.9
02/02/2015	3118.05	992	783.5	1051.05	291.5	992.5	2125.55	3000	950	800	1000	250	3020.5	938	843	993	246.5	407	568.7	141.1	161.3	223.5	42.8	570.5	154.7	160.5	213.8	41.5
02/09/2015	4448.55	1371.7	1130.1	1555.25	391.5	1033	3415.55	4600	1200	900	1250	1250	3658.5	1192.5	937	1270.5	258.5	310	447	135.3	128.8	145	37.9	550.8	161.4	164.1	181	44.3
2/16/2015	981.55	272.2	241.75	390.6	77		981.55	2300	700	600	800	200	2273.5	706	563	798.5	206	185	264.6	65.8	67.5	107.4	23.9	361.1	89.1	86.7	151.2	34.1
2/23/2015	1728.15	539	428	607.15	154	261.3	1466.85	2450	750	750	750	200	2456.5	741	722.5	764.5	228.5	314	454.83	125.4	122.83	166	40.6	385.4	104	114	134.6	32.8
03/02/2015	2550.6	804.5	674.5	868.1	203.5	573	1977.6	2950	800	900	950	300	2943	808.5	907	943.5	284	379	544.7	197.9	147.3	149.6	49.9	518.1	178.1	131.3	156.4	52.3
03/09/2015	4019.25	1242.45	1022.6	1383.2	371	1370.75	2648.5	3500	1100	900	1200	300	3507.5	1071.5	900	1223.5	312.5	404	671	226.3	174.7	220.8	49.2	575.5	182	157.3	190.8	45.4
3/16/2015	4365.8	1325.1	1102.5	1566.05	372.15	1912.3	2453.5	3700	1100	1000	1250	350	3700	1134	977	1226	363	401	564.4	159.6	143.9	199	61.9	595.2	149.1	152.8	225.3	68
3/23/2015	4096.55	1254.15	1053.7	1452.65	336.05	1832.45	2264.1	4050	1300	1000	1400	350	4067.5	1311.5	1002	1390.5	363.5	398	549.6	174.4	178.1	148.7	48.4	543.9	172.3	155.8	164.1	51.7
3/30/2015	2850.4	888.85	713	1000.4	248.15	920.4	1930	3400	1000	950	1250	200	3447	1015	949.5	1251	231.5	349	491.4	130	143	169.9	48.5	566.2	154.3	175.7	173.1	63.1
04/06/2015	2699.8	792.15	663.15	1006	238.5	569	2130.8	3100	900	900	1050	250	3097.5	890	927	1042	238.5	440	601.7	184.4	174.6	188.2	54.5	527.7	160.5	143.7	178	45.5
4/13/2015	3667.85	1096.6	962.95	1272.3	336	1233.3	2434.55	3800	1100	1000	1400	300	3780	1110	1034.5	1335	300.5	383	512.5	131.6	121.2	215.2	44.5	589.5	155.6	157.8	218.7	57.4
04/02/2015	4200.2	1271.65	1047.5	1484.05	397	2062.15	2138.05	3850	1150	950	1450	300	3876	1150.5	954	1446	325.5	385	514	144	144.3	171.1	54.6	544	152.2	144.7	198.4	48.7
4/27/2015	3718.25	1143.15	987.45	1265.65	322	1383.05	2335.2	3410	1050	900	1200	260	3427	1065.5	892.5	1207.5	261.5	410	571.3	161.1	173.7	185.3	51.2	560.3	165.4	154.3	184.9	55.7
05/04/2015	3482.9	1056.15	902.25	1231.3	293.2	897.7	2585.2	4090	1300	1040	1450	300	4183.5	1305.5	1089.5	1482	306.5	402	562	189	159.4	173.8	39.8	541	163	156.3	169.5	52.2
05/11/2015	4233.1	1319.9	1137.65	1456.85	318.7	2079.1	2154	3350	950	900	1150	350	3350	944.5	918	1170.5	317	402	556.4	143.6	154.5	198	60.3	601.3	179.8	170.6	202.9	48
5/18/2015	3556.6	1066.95	934	1240.15	315.5	1423.2	2133.4	3850	1200	900	1500	250	3796.5	1164	910	1456	266.5	386	537.3	167.1	153.7	173.7	42.8	547.6	148.2	151.3	193.7	54.4
5/25/2015	4294.75	1261.6	1186.45	1446.95	399.75	2450.75	1844	3800	1050	900	1500	350	3796.5	1050	899.5	1475	372	404	556.7	168.7	171.3	164.1	52.6	537.9	169.8	158.7	163.3	46.1
06/01/2015	2347.3	754	618.1	797.2	178	673	1674.3	3800	1100	1100	1300	300	3838.5	1187	1079.5	1252.5	319.5	394	541.5	162.2	129.2	189.9	60.2	542.1	157.7	161.2	167	56.2
06/08/2015	3030.2	919.65	806.9	1063.65	240	945	2085.2	3250	1000	1050	900	300	3238	985	1083.5	854.5	315	458	617.8	183.5	174.3	211.2	48.8	589.6	198.6	132.9	214.3	43.8
6/15/2015	3551.35	1095.3	915.25	1234.3	306.5	916.3	2635.05	3250	1100	900	1000	250	3303.5	1058	907	1055.5	283	396	547.4	142.1	156.7	202.9	45.7	612.5	143.3	202.8	206.9	59.5
6/22/2015	3868	1160.75	1025.25	1353.5	328.5	1824.75	2043.25	4000	1300	1100	1300	300	4102	1324	1097.5	1330	350.5	405	524.4	168.2	153.8	160.7	41.7	643.8	207.5	175.7	206.4	54.2
6/29/2015	4366.45	1286.05	1122.25	1564.3	393.85	2730.4	1636.05	3800	1100	900	1500	300	3774	1117	901.5	1457.5	298	417	561.8	163.6	175.9	169.8	52.5	507	135.8	163.2	164.6	43.4
07/06/2015	4094.8	1206	1206	1360	322.8	2344.85	1749.95	4250	1400	1050	1500	300	4252.5	1382	1069	1539.5	262	362	474.7	146.3	136.2	160.5	31.7	520.4	163.6	139.7	175.6	41.5
7/13/2015	3916.55	1165.8	1054.95	1354.5	341.3	2071	1845.55	3650	1100	950	1300	300	3592	1065.5	940.5	1271.5	314.5	388	529.2	160	140.5	188.6	40.1	490.4	131.5	144.8	166.9	47.2
7/20/2015	3386.6	1077	893.35	1093.25	323	1876.15	1510.45	3800	1200	950	1350	300	3783.5	1158.5	974.5	1322.5	328	332	450.6	156.9	124.5	135.4	33.8	472.2	173.3	119.1	143.7	36.1
7/27/2015	2535.9	783	660.35	860.55	232	1201.2	1334.7	3500	1200	800	1200	300	3520	1136	879.5	1139.5	365	401	558.5	191.9	155.1	171.9	39.6	521.9	156.8	160.8	166.6	37.7
08/03/2015	2498.65	756.95	647.5	881.1	213.1	1027.65	1471	3030	950	850	950	280	2929.5	887.5	855	890	297	387	535.9	144.6	153.9	182.5	54.9	564.8	180.2	134.8	195.1	54.7
08/01/2015	2739.85	803.25	703.5	1021.1	212	513.5	2226.35	3280	850	950	1100	380	3237.5	849	968.5	1038.5	381.5	382	519.1	169.5	146.2	162.4	41	547.9	157.1	159	181.2	50.6
8/17/2015	3192.95	1037.5	803	1059.95	292.5	1084.7	2108.25	3400	1000	1000	1100	300	3374.5	1008	1005.5	1070.5	290.5	351	496.4	143.4	143.2	164.1	45.7	516.2	164.6	148.5	161.3	41.8
8/24/2015	3458.05	1015	968.75	1191.3	283	1695.3	1762.75	3450	1050	1000	1100	300	3501.5	1048.5	1035.5	1105.5	312	348	480.3	153	126.6	161	39.7	501.1	133.5	153	170.4	44.2
8/31/2015	2221.8	644.25	643.3	740.25	194	323.55	1898.25	2900	800	850	1000	250	2796.5	771.5	820.5	944.5	260	380	539.6	175.7	149.2	167.8	46.9	602.1	210	153.2	192.5	46.4
09/07/2015	2613.15	727.15	683.5	961	241.5	549	2064.15	2950	820	830	1000	300	2948.5	815.5	833	976	324	387	538.6	153.9	146.2	185.4	53.1	455.8	121.1	128.7	157.6	48.4
9/14/2015	3264.6	976	822.2	1149.4	317	1067.2	2197.4	3120	850	850	1100	320	3017.5	841	835	1021.5	320	403	547.6	149.4	161	184.5	52.7	556.7	149.7	161.5	194.3	51.2
9/21/2015	4301.2	1270.4	1079.3	1598.25	353.25	2121	2180.2	3850	1300	950	1300	300	3837	1294	945.5	1312	285.5	462	608.8	188.3	141.6	217.5	61.4	604	194	136.1	214.7	59.2
9/28/2015	3310.9	986.85	836.25	1208.8	279	605.15	2705.75	3300	1100	800	1100	300	3241	1032.5	793.5	1126	289	355	479.1	155.1	131.8	151.8	40.4	573.2	171.8	163	187.7	50.7
01/05/2015	2392.2	798.15	551.1	837.45	205.5	313.35	2078.85	2910	860	850	900	300	2842.5	856.5	837.5	877.5	271	371	540.5	173.9	151.7	174.5	40.4	493.7	162.4	133.6	153.4	44.3
01/12/2015	3522	1060.4	912.1	1271.45	278.05	1520.25	2001.75	3950	1200	1000	1400	350	3843.5	1189.5	966	1342	346	380	546.9	174.5	159.7	169.3	43.4	505.9	145.3	152	168.7	39.9
1/19/2015	5189.8	1536.2	1380.3	1787.3	486	2841.75	2348.05	4080	1300	1000	1500	280	4033.5	1292.5	955.5	1505.5	280	379	536.7	176.7	147.5	173	39.5	564.8	184.3	154.2	177.6	48.7
1/26/2015	2976.6	883.8	758.65	1059.8	274.35	619.6	2357	3880	1300	900	1300	380	3726.5	1209.5	868.5	1257	391.5	383	558.6	170.1	142	195.5	51	561.6	171.4	143.3	191.8	55.1
11/02/2015	2355	822.25	557.5	792	183.25	586.75	1768.25	3100	800	900	1100	300	3028	786.5	885	1051.5	305	346	519.3	176.6	144.8	164	33.9	519.6	175.1	139.9	167.8	36.8
11/09/2015	5059.85	1516.5	1332.45	1744.5	466.4	3098.9	1960.95	3900	1300	1000	1300	300	3814	1215.5	981.5	1283	334	377	557.2	165.3	163.1	185.7	43.1	583.8	186.4	162.4	189	46
11/16/2015	6270.25	1863.75	1691.3	2165.7	549.5	4202	2068.25	4300	1400	1100	1500	300	4375.5	1438	1088.5	1538	311	398	587.3	179.4	163.8	189.2	54.9	628.6	182.8	186.1	205.9	53.8
11/23/2015	4022.9	1202.7	1013.25	1492.85	314.1	2685.4	1337.5	4300	1400	1100	1500	300	4327.5	1342	1129.5	1541.5	314.5	393	592	172.4	188.4	189.2	42	589.9	170.8	175.2	198.7	45.2
11/03/2015	2866.9	839.3	795.45	999.1	233.05	1255.7	1611.2	3750	1200	900	1250	400	3763.5	1222.5	864.5	1268	408.5	367	545.6	169.3	168.8	165.5	42	556.7	166.8	172.7	175	42.2
12/07/2015	3548.2	1075.55	906.85	1280.3	285.5	1668.25	1879.95	4000	1200	1100	1300	400	4045	1164	1157	1313	411	419	608.4	192.4	178.9	193	44.1	616.6	193.3	170.3	208.6	44.4
12/14/2015	3295.35	1034.25	842.5	1121.6	297	1622.7	1672.65	4200	1300	1000	1500	400	4185.5	1288.5	1013	1462.5	421.5	374	577.9	172.5	159.6	182.4	63.4	600.7	181.3	176	183.5	59.9
12/21/2015	3192.5	932.6	872.2	1091.55	296.15	1221.95	1970.55	4500	1300	1200	1600	400	4421	1282	1192	1547.5	399.5	383	572	178	136.2	213.3	44.5	546.6	161.8	143.4	194.6	46.8
12/28/2015	3746.25	1124.75	993.2	1296.4	331.9	815.1	2931.15	3500	1000	1000	1200	300	3488	997.5	1024	1203	263.5	463	701.1	216.2	209.9	215.6	59.4	741	232.4	202.2	242.1	64.3
01/04/2016	2123.4	620.3	573.7	742.9	186.5	591	1532.4	3700	1100	1050	1200	350	3732	1104.5	1060.5	1218	349	367	578	165.5	162.7	203.1	46.7	582.8	173.3	162.2	201.7	45.6
01/11/2016	2453.05	762.55	626.35	847.65	216.5	786.05	1667	3250	850	1100	1000	300	3238.5	843	1103.5	988.5	303.5	361	558.3	170.2	151.3	184.3	52.5	605.8	172.5	183.6	190.9	58.8
1/18/2016	2778.7	914.95	688.65	943.8	231.3	1228.95	1549.75	3230	900	1000	970	360	3204	895	991.5	961.5	356	369	545.8	156.7	156.1	180.7	52.3	609	176.1	165.3	205.2	62.4
1/25/2016	3545.15	1124	867.5	1214.85	338.8	1677.6	1867.55	3200	950	950	950	350	2899	820	839	891	349	377	578.8	176.8	180.1	164.9	57	612.7	184.8	183.2	190.6	54.1
02/01/2016	1935.55	571.3	506.2	678.55	179.5	14	1921.55	3270	1050	900	1100	220	2919	929.5	779	1008.5	202	277	441.4	148.8	117.3	145.8	29.5	594.6	188.6	163.2	194.8	48
02/08/2016	1457.25	450.75	377.8	491.7	137		1457.25	1950	550	500	700	200	1480	405.5	363	558.5	153	237	374.3	124.7	120.7	97.7	31.2	354.9	116.6	107.6	92.9	37.8
2/15/2016	3514.45	1101.9	855.8	1258.25	298.5	373.95	3140.5	3200	900	900	1100	300	2969.5	852.5	822.5	1019	275.5	365	557.3	182.6	160.8	175.3	38.6	529.2	176.5	169.2	157.1	26.4
2/22/2016	4238.9	1310.8	1060	1519	349.1	967.6	3271.3	4050	1200	1100	1400	350	4043	1167	1096.5	1422.5	357	384	599.6	186.4	172.4	184.8	56	592.9	189.5	166.8	177.8	58.8
2/29/2016	5359.5	1592.45	1542.75	1793.8	430.5	2170.55	3188.95	4590	1500	1150	1600	340	4592	1490.5	1164	1597	340.5	428	629.3	221.3	162.6	186.9	58.5	616.1	185.9	155.7	209	65.5
03/07/2016	2934.25	902.05	786.3	945.4	300.5	886.4	2047.85	4270	1400	1000	1500	370	4088.5	1333	914	1466.5	375	424	636.2	195.3	196.2	191.8	52.9	678.6	237.7	179.7	207.7	53.5
3/14/2016	4295.85	1280.95	1148.3	1478.1	388.5	1828.55	2467.3	4100	1300	1100	1400	300	4088	1327.5	1106.5	1367.5	286.5	445	627.4	193.1	158	205.7	70.6	639.7	196.4	187.9	192.7	62.7
3/21/2016	4408.15	1287.85	1172.8	1547.5	400	2535.9	1872.25	3901	1201	1000	1300	400	3881.5	1201	1012.5	1274.5	393.5	545	760.1	227.3	217.5	250.6	64.7	740.5	231.1	190.7	240.1	78.6
3/28/2016	3289.55	943.5	869.95	1115.5	360.6	1483.8	1805.75	4400	1400	1100	1500	400	4399	1418.5	1094.5	1501.5	384.5	416	602.2	196.4	165.4	190.1	50.3	711.2	197.3	210.5	247.9	55.5
04/04/2016	2497.65	741.75	619.65	916.75	219.5	31	2466.65	3400	1000	1000	1100	300	3405.5	954.5	963.5	1151	336.5	455	664.6	227.8	173	188.8	75	651.6	239.5	166.1	181.4	64.6
04/11/2016	3092.4	955.7	859.95	1024.8	251.95	740	2352.4	3680	1100	1000	1300	280	3623	1054.5	1027.5	1251.5	289.5	419	596.1	199	136.9	206.5	53.7	593.5	192.9	141.7	201.1	57.8
4/18/2016	2909.6	853.75	794.8	1027.3	233.75	1048.75	1860.85	4140	1240	1200	1350	350	4141	1237	1203.5	1352	348.5	443	649.8	203.8	180.2	209.2	56.6	710.8	221.1	194.8	228.6	66.3
4/25/2016	4974.25	1548.3	1282.15	1677.05	466.75	2193.2	2781.05	4100	1300	1000	1400	400	4075	1291.5	1023.5	1360	400	462	642.2	218.4	169.7	201.4	52.7	675.6	210.7	180.3	232.9	51.7
05/02/2016	3030.75	931.6	784.5	1028.65	286	1300	1730.75	4150	1250	1050	1550	300	4162	1253.5	1042.5	1546.5	319.5	426	606.1	179.2	173.6	190	63.3	627.6	203.2	181.1	185.2	58.1
05/09/2016	3447	1022.85	893.15	1211.5	319.5	1519.4	1927.6	3600	1100	1000	1200	300	3541.5	1075	958.5	1204.5	303.5	429	597.6	202.4	165.2	181.8	48.2	610.7	188.3	170.5	189.9	62
5/16/2016	4841.15	1460.55	1361.85	1653.55	365.2	2721.5	2119.65	4500	1400	1100	1600	400	4564	1410.5	1160	1615.5	378	448	640.5	180.2	173.9	228.5	57.9	649.1	194.4	176.4	228.2	50.1
5/23/2016	3956.8	1203.3	1103.95	1346.7	302.85	2150.55	1806.25	3300	1000	900	1100	300	3301	1013	860.5	1112	315.5	432	627.3	187	173.1	198.1	69.1	634.6	186.8	177.3	206.5	64
05/03/2016	3096.15	923.65	792.05	1092.95	287.5	1232.85	1863.3	3850	1200	1050	1300	300	3888	1163.5	1040	1356	328.5	392	596.2	192.1	174.9	165.4	63.8	626.3	203.2	173.3	186	63.8
06/06/2016	1882.15	257	712.75	633.9	278.5	257	1625.15	3300	950	1000	1000	350	3300	944	1020.5	982.5	353	493	715.5	201.3	204	249.9	60.3	728.5	208.7	214	240.4	65.4
6/13/2016	4415.05	1358.75	1098.9	1535.05	422.35	682.6	3732.45	4050	1250	1050	1500	250	4058.5	1230	1061.5	1512	255	452	661.3	211.2	192.5	202.4	55.2	667.4	207.7	177.1	227.3	55.3
6/20/2016	3604.5	1094.55	926.6	1271.25	312.1	1352.3	2252.2	4100	1350	1000	1450	300	4046.5	1337	972	1440.5	297	353	522.6	158.8	158.7	170.7	34.4	546.6	167.3	175.3	166	38
6/27/2016	5152	1525.2	1377.95	1780.7	468.15	3495.1	1656.9	4400	1400	900	1800	300	4437.5	1395.5	894	1834.5	313.5	459	677.5	218.7	177	217.5	64.3	711.9	224.5	183.9	241.2	62.3
07/04/2016	4519.75	1396	1170.55	1559.05	394.15	2962.8	1556.95	4200	1300	1100	1450	350	5184.5	1513	1611	1459.5	601	407	593.8	182.8	145.3	215.5	50.2	608.6	206.3	132.4	212.4	57.5
07/11/2016	3816.35	1148.25	998.9	1314.1	355.1	2154.55	1661.8	4100	1200	1100	1500	300	4042.5	1221	1083.5	1444	294	394	569.9	157.5	152.5	207.1	52.8	640.3	163.2	184.1	241.9	51.1
7/18/2016	2901.1	909.65	803.15	949.65	238.65	1719.2	1181.9	3700	1150	1000	1150	400	3708	1166	995.5	1142	404.5	381	568.2	204.7	140.4	182.6	40.5	592.1	190.6	142.7	211.4	47.4
7/25/2016	2068.85	616.65	551	754.2	147	547.5	1521.35	2900	800	750	900	450	2874.5	764.5	785	876.5	448.5	424	630.6	188.6	173.3	209.7	59	654.3	210.2	174.4	204.5	65.2
08/01/2016	2906.3	883.8	731	1061	230.5	993.35	1912.95	2700	750	800	850	300	2661	728.5	784	847	301.5	366	548.2	171.1	139.4	188.7	49	583.3	165.7	149.7	214.9	53
08/08/2016	4496.15	1487.8	1144.6	1553.25	310.5	1789.15	2707	3570	1070	970	1270	260	3575	1071.5	971	1273.5	259	388	573.2	172.6	167.2	193.5	39.9	579.4	174.8	169.3	197.5	37.8
8/15/2016	4052.55	1225.5	1089.05	1366.75	371.25	1876	2176.55	3640	1100	950	1250	340	3648.5	1111.5	940	1256	341	418	615.7	182.7	159.9	215.4	57.7	621	184.7	163.9	213.5	58.9
8/22/2016	4039.2	1276.55	1025.6	1374.95	362.1	2263.2	1776	3960	1300	1000	1300	360	3802.5	1224.5	911	1300.5	366.5	336	503.5	160.4	138.2	158.3	46.6	590.6	182.6	171.3	185.8	50.9
8/29/2016	1720.75	566	420.65	601.6	132.5	389.6	1331.15	2250	730	520	800	200	2262	732.5	519.5	806	204	373	562.4	171.1	166.1	173.9	51.3	520.9	169	128.6	173	50.3
09/05/2016	1708.3	500.7	422.25	630.1	155.25	427	1281.3	3480	1000	950	1300	230	3441	1004	924	1284	229	381	572.4	151.8	163.3	211.3	46	614.8	159.6	200.1	207.7	47.4
09/12/2016	2680.95	790	685.6	964.05	241.3	795.95	1885	3700	1100	1100	1250	250	3704.5	1102	1099	1247.5	256	356	531.2	185.9	121.5	182.9	40.9	575.9	176.4	128.7	213.2	57.6
9/19/2016	3643.25	1135.5	943.6	1244.15	320	1671.16	1972.09	3600	1100	1000	1200	300	3570	1108	996.5	1175	290.5	437	637.4	180.1	183.5	205	68.8	550.5	169.8	155.2	178.6	46.9
9/26/2016	3832	1179.3	982.4	1343.8	326.5	1299.45	2532.55	3870	1250	1100	1200	320	3824	1240	1103	1164	317	413	594	187.3	151.5	194	61.2	611.9	176.5	156.8	209.4	69.2
10/03/2016	2077.55	643.75	531.55	743.75	158.5		2077.55	2850	850	800	950	250	2833	848.5	791	954.5	239	410	609.3	196.4	184.9	186	42	670.1	216.4	199.2	200.7	53.8
10/10/2016	3576.7	1123	890	1194.1	369.6	635.5	2941.2	3300	1000	900	1150	250	3307	1017.5	915	1112.5	262	402	592.4	188.3	158.1	175.9	70.1	538.3	182.8	131.8	164.9	58.8
10/17/2016	4443.55	1330.8	1185.7	1531.05	396	2210.55	2233	4100	1200	1100	1400	400	3999.5	1190.5	1034.5	1360	414.5	359	526.2	192.5	127	161.8	44.9	570.5	166.8	151.5	197.4	54.8
10/24/2016	3724	1106.6	1027.75	1265.45	324.2	1590	2134	3750	1100	1000	1300	350	3791.5	1088.5	995.5	1335	372.5	392	572.5	206.8	129.5	187.2	49	623.6	235.2	140.3	195.4	52.7
10/31/2016	3762.25	1162.6	938.65	1354.25	306.75	1791.8	1970.45	3900	1200	1000	1350	350	3907	1232	1003	1338.5	333.5	367	544.4	166.3	141	193.3	43.8	565.1	176.3	149.8	204.9	34.1
11/07/2016	3002.9	951.4	807.6	1005.9	238	1067.65	1935.25	3670	1110	990	1210	360	3662	1110	984	1205.5	362.5	367	538.8	171.3	169.4	153	45.1	523.3	167.3	151.9	150.8	53.3
11/14/2016	5917.5	1789.8	1503.25	2081.75	542.7	4124	1793.5	4680	1400	1200	1700	380	4682.5	1432.5	1230	1634	386	375	561.5	190.8	157	173.1	40.6	583.1	173.1	174.6	194.2	41.2
11/21/2016	5468.9	1636.15	1344.7	2005.8	482.25	3926	1542.9	4600	1400	1200	1700	300	4647	1449	1199.5	1660	338.5	346	520	167.3	130.2	166.2	56.3	568.3	192	137.8	178.4	60.1
11/28/2016	3573.4	1032.5	938.25	1256.05	346.6	2083.95	1489.45	4200	1200	1200	1400	400	4250	1229	1204	1439	378	384	581	184.3	163.2	181.4	52.1	551.5	184.2	145.4	176	45.9
12/05/2016	4144.85	1262.75	1085.8	1406.8	389.5	2442.35	1702.5	4100	1300	1000	1400	400	4120.5	1295.5	1043.5	1375	406.5	420	613.7	203.2	165.2	186.6	58.7	602.7	199.8	161.4	186.9	54.6
12/12/2016	3931.85	1168.2	1100.15	1356.35	307.15	2459	1472.85	4100	1250	1150	1300	400	4049	1230	1155.5	1282	381.5	373	546.8	166.2	167.1	168.6	44.9	613.2	176.8	186.9	185.7	63.8
12/19/2016	3645.05	1121.4	894	1305.2	324.45	1655.35	1989.7	4140	1300	1200	1400	240	4178.5	1275.5	1254	1404	245	388	574.5	182	166.8	176.5	49.2	592.2	183.7	173.8	183.4	51.3
12/26/2016	2512.15	804.65	608.5	860	239	384.65	2127.5	3750	1100	1100	1200	350	3782	1122.5	1056.5	1256	347	399	603.3	180.3	157.9	205.5	59.6	555.5	183	156.1	173.5	42.9
01/02/2017	2629.95	813.95	673.85	941	201.15	1023.05	1606.9	3340	1100	800	1200	240	3292.5	1037.5	836.5	1180	238.5	402	610.9	186.1	176.9	193.3	54.6	658.1	181.1	190	224.3	62.7
01/09/2017	3001.45	929.55	776.55	996.85	298.5	1180.85	1820.6	3350	900	850	1200	400	3282.5	900	841	1156	385.5	331	497.6	178.9	123	155	40.7	538.2	194.7	135.5	160.1	47.9
1/16/2017	2002.85	584.6	551.75	689.5	177	440.5	1562.35	3050	950	850	1000	250	3006	938	845.5	954	268.5	352	543.2	179	161.1	149.3	53.8	583.5	193.2	164.7	172.3	53.3
1/23/2017	2538.85	727.05	656.6	934.7	220.5		2538.85	2550	750	700	900	200	2493	724.5	702	870.5	196	281	417.2	134.4	101.6	143.3	37.9	528.4	168.1	141.7	168.8	49.8
1/30/2017	1360.4	439	380.35	456.55	84.5		1360.4	1750	450	450	600	250	1773.5	457.5	473	608	235	280	422.6	134.9	105.4	141.8	40.5	334.7	106.2	80.8	110.5	37.2
02/06/2017	4432.35	1298.1	1170.65	1602.45	361.15	1125.45	3306.9	3200	1000	800	1100	300	3189	944	825.5	1115.5	304	405	611.8	175.5	173.8	216.5	46	577.9	166.1	166.4	204.1	41.3
2/13/2017	3559.1	1092.35	931.85	1197.65	337.25	879.25	2679.85	3890	1200	1000	1300	390	3771.5	1156.5	942.5	1281	391.5	399	567	187.3	161.7	162.3	55.7	636.3	198.2	183.2	200.9	54
2/20/2017	3628.2	1121.15	1000.1	1178.95	328	1327.75	2300.45	3650	1100	950	1300	300	3655	1091	957.5	1289.5	317	403	580.5	209.8	148.3	185	37.4	605.7	202.3	145.1	204.3	54
2/27/2017	3119.85	907.35	801.85	1118.15	292.5	797.85	2322	3600	1100	1000	1200	300	3601.5	1086.5	982.5	1215	317.5	384	561.1	172.3	152.4	183.1	53.3	589.9	205.2	162.5	180	42.2
03/06/2017	3268.4	1008.8	861	1161.6	237	1192.85	2075.55	3550	1000	1000	1250	300	3525.5	1030	960.5	1242.5	292.5	470	681.5	229	169.8	220.2	62.5	700.1	223	181.7	232.7	62.7
3/13/2017	3910.75	1151.65	1098.7	1311.55	348.85	2029.25	1881.5	3950	1200	1100	1300	350	3826.5	1113	1102	1252	359.5	431	608	218.8	160	179.7	49.5	639.2	236.6	168.3	186.5	47.8
3/20/2017	4543.55	1334.25	1226.15	1573.25	409.9	2058	2485.55	3860	1200	1000	1400	260	3774.5	1186	954.5	1366.5	267.5	432	670.5	198.5	183	232.4	56.6	686.7	210.1	192.7	226.5	57.4
3/27/2017	2746.35	780.65	741.35	1001.05	223.3	867.7	1878.65	3450	1000	900	1200	350	3440	972	903.5	1221	343.5	364	537.9	179	153.3	164.7	40.9	639.8	203.9	180.4	200.2	55.3
04/03/2017	2609.15	895.4	614.15	885.1	214.5	55	2554.15	2970	900	800	1000	270	2779	864.5	724	929.5	261	459	682.9	216.2	171.4	240.3	55	623.7	208.4	160.9	209.3	45.1
04/10/2017	4256.05	1309.65	1141.5	1460.15	344.75	1196.75	3059.3	3900	1200	1000	1400	300	3808	1123	995	1377	313	426	629.8	194.2	199.2	178.2	58.2	678.3	211.4	191.6	210.2	65.1
4/17/2017	4871	1465.4	1308.8	1700.4	396.4	1946.5	2924.5	4350	1300	1100	1600	350	4285	1259.5	1127.5	1563	335	441	666.2	233.5	149.2	222.9	60.6	622	202.5	161	208.2	50.3
4/24/2017	2988.25	971.05	779.5	990.2	247.5	1046.95	1941.3	3630	1100	950	1300	280	3595	1105	935.5	1275	279.5	375	596.2	196.4	169.1	175.9	54.8	649.8	221.1	183.4	192.7	52.6
05/01/2017	4303.95	1206.65	1141.75	1526.45	429.1	1310	2993.95	3900	1300	1000	1300	300	3841	1225	1030	1274	312	525	819.6	263	199.1	287.5	70	777.4	235.9	196.7	269.6	75.2
05/08/2017	3586.95	1048.65	982.05	1232.7	323.55	1561.85	2025.1	4600	1500	1200	1600	300	4661	1499.5	1258.5	1602.5	300.5	480	689.9	198.7	217.2	206.4	67.6	770	247.1	215.4	240.4	67.1
5/15/2017	5465.1	1613.2	1392.25	1977.4	482.25	3373	2092.1	4400	1400	1100	1600	300	4499.5	1432.5	1084.5	1634.5	348	414	613.8	192.9	136	226.5	58.4	625.6	196.5	164.5	201.7	62.9
5/22/2017	3836.6	1098.85	1098.55	1326.5	312.7	2509	1327.6	4750	1550	1100	1650	450	4758	1542.5	1121.5	1647	447	394	640.2	180.1	168.9	222.3	68.9	702.3	206.7	159.9	266.5	69.2
5/29/2017	3280.1	930.3	830.15	1222.3	297.35	1503.9	1776.2	3900	1100	1000	1400	400	3921.5	1117.5	1017.5	1385	401.5	432	647.7	228.7	164.5	193.5	61	646.7	220.3	171	188	67.4
06/05/2017	3423.7	1092.85	956.2	1126.5	248.15	1658.6	1765.1	3850	1100	1100	1300	350	3823	1046.5	1113	1307	356.5	413	620.9	165.9	186.2	215.7	53.1	646.3	203	171.1	225.5	46.7
06/12/2017	3659.9	1071.35	949.15	1288.5	350.9	1407	2252.9	4030	1300	1100	1300	330	4032	1264.5	1123.5	1311.5	332.5	485	723	225.6	191.6	238.1	67.7	752.9	217.8	221.9	243	70.2
6/19/2017	2984.4	836	847.45	1026.6	274.35	1447	1537.4	3630	1200	900	1200	330	3558	1110	897	1212.5	338.5	363	569.4	150.4	156	199.5	63.5	607.9	166	177.2	205.1	59.6
6/26/2017	4659.55	1453.15	1273.25	1511.95	421.2	3042	1617.55	4550	1400	1250	1500	400	4610	1409	1261	1531.5	408.5	436	702.1	243.3	159.3	243.1	56.4	709.7	242.1	166.2	237.9	63.5
07/03/2017	5395.5	1651.05	1398.25	1868.8	477.4	3881.5	1514	3900	1300	1000	1300	300	3846.5	1258	979	1289	320.5	410	663.1	191.4	195	223.4	53.3	669	190.3	182.8	238.9	57
07/01/2017	3433.25	1060.8	859.5	1224.95	288	2196.4	1236.85	4110	1500	800	1500	310	4083	1433	860	1474	316	432	709.6	219.8	172.8	252.1	64.9	698	221.3	191.2	230.6	54.9
7/17/2017	6380.45	2167.6	1202.05	2604.1	406.7	1549	4831.45	4400	1400	1100	1600	300	4546.5	1346	1158	1676.5	366	444	725.1	205.3	201.7	245.9	72.2	707.2	202.4	166.8	265.7	72.3
7/24/2017	2498.75	789.3	620.2	893.5	195.75	868.5	1630.25	4300	1400	800	1800	300	4352.5	1340	866.5	1778	368	424	712.3	216	178.9	251.8	65.6	775.7	240.8	208.8	255.5	70.6
7/31/2017	3110.75	945.35	801.3	1071.35	292.75	1821.5	1289.25	3580	1100	900	1200	380	3571	1056	922	1215.5	377.5	416	664.7	218.3	180.5	196	69.9	711.3	216.3	188.9	235.7	70.4
08/07/2017	2589.95	767.5	648.15	923	251.3	1360.25	1229.7	3650	1000	1100	1100	450	3616.5	951	1174.5	1052.5	438.5	407	661.4	192.5	190.7	220.1	58.1	614	192	174.8	192.3	54.9
8/14/2017	2696.35	810.15	689.95	927.7	268.55	1014.15	1682.2	3280	900	1000	1100	280	3242	896.5	1028	1033.5	284	390	629.6	195.4	152	227.1	55.1	745.4	233.8	191.7	256.8	63.1
8/21/2017	4272.65	1259.35	1145.55	1495.85	371.9	1656.05	2616.6	3350	1000	1000	1050	300	3343.5	1007	991.5	1039.5	305.5	406	645.3	182.6	189.7	198	75	606.3	179.9	175.3	197.1	54
8/28/2017	3176.45	982	833.25	1065.45	295.75	1469.6	1706.85	3700	1150	950	1300	300	3697	1151	923.5	1307	315.5	394	638.9	210.4	149.7	216.3	62.5	714.3	225.4	172.9	237.9	78.1
09/04/2017	3108.05	956.6	803.8	1064.65	283	1288	1820.05	3460	1000	1000	1200	260	3404.5	1005	941	1193.5	265	423	666.2	205.3	181	221.7	58.2	611.3	195.4	168.7	197.8	49.4
09/11/2017	3996.05	1181.6	1029.15	1424.9	360.4	1858.25	2137.8	3800	1200	1000	1300	300	3782	1187	1008	1265.5	321.5	402	620.8	185.7	177.8	201.3	56	704.5	205.7	188.8	247.6	62.4
9/18/2017	2144.3	642.95	501.65	791.2	208.5	179.7	1964.6	3150	900	900	1100	250	3166	919.5	896.5	1094	256	381	621.2	184.1	178.7	213.6	44.8	608.4	181.7	181.5	199.2	46
9/25/2017	3173.6	973.05	822.8	1106.4	271.35	1294.95	1878.65	3750	1150	950	1350	300	3777	1169	937	1361.5	309.5	347	558.9	175.4	145.9	195.9	41.7	665.3	180.7	181.5	245.6	57.5
01/02/2017	2077.7	595.35	583.15	703.95	195.25		2077.7	2150	600	600	750	200	2157.5	608	628	727	194.5	380	605.3	178.7	162.8	209.1	54.7	635.1	207.6	173.9	200.1	53.5
01/09/2017	3172.35	927	844.65	1117.2	283.5	1214.2	1958.15	3700	1000	1100	1300	300	3614.5	991.5	1098.5	1233.5	291	427	684.8	235	177.6	227.8	44.4	666.3	230.4	148.6	242.5	44.8
1/16/2017	4509.05	1334.3	1201.15	1600.35	373.25	2282.5	2226.55	4050	1100	1200	1400	350	3940	1060	1147.5	1376	356.5	386	582.6	176.1	176.4	178.5	51.6	602.7	180	195	186.8	40.9
1/23/2017	4070.45	1182.55	1133.45	1392.7	361.75	1519.5	2550.95	4250	1300	1000	1600	350	4221	1305.5	1032.5	1540	343	428	657.4	223.9	170.5	206.1	56.9	688.7	226	187.7	215.6	59.4
01/03/2017	3334.5	990.75	875.05	1153.95	314.75	830.5	2504	3900	1100	1100	1300	400	3938.5	1090	1109	1331.5	408	427	654.7	192.2	184.6	215.8	62.1	682.3	209.8	184.8	215.9	71.8
11/06/2017	3038.1	915.55	790.5	1052.25	279.8	1192.1	1846	3750	1100	1000	1300	350	3763	1118.5	1023	1279	342.5	443	713.7	224.3	201	222.1	66.3	734.3	211.4	213	250.3	59.6
11/13/2017	3997.15	1146.35	1086	1431.65	333.15	2059.75	1937.4	3800	1100	1100	1300	300	3847.5	1118.5	1062	1359.5	307.5	434	710.3	188.7	213.4	250.9	57.3	730.3	224.1	215.2	233.2	57.8
11/02/2017	4902.75	1536.95	1257.5	1720.3	388	2948	1954.75	4180	1300	1000	1600	280	4179	1221	1092	1580.5	285.5	399	646	220.8	158.1	199.6	67.5	670.2	190.5	185.7	223.9	70.1
11/27/2017	4163.7	1229.85	1109.7	1483.75	340.4	2763	1400.7	4500	1400	1150	1600	350	4506.5	1399	1138.5	1599	370	475	763.3	221.1	189.9	292.5	59.8	751.3	232.5	184.2	270.5	64.1
12/04/2017	4083.55	1248.35	1072.6	1383.2	379.4	1960.7	2122.85	4150	1300	950	1600	300	4117	1290	950	1559.5	317.5	506	797.8	232.2	210.4	275.7	79.5	782.3	221.2	191.9	297.6	71.6
12/11/2017	3669.9	1070.9	1061	1215.05	322.95	2443.5	1226.4	4200	1350	1000	1500	350	4201	1347.5	980	1531.5	342	450	710.9	196.1	180.1	271.1	63.6	784.9	230	193.1	290.3	71.5
12/18/2017	3458.85	1061.05	947.9	1139.9	310	1967.5	1491.35	3570	1000	1000	1200	370	3469.5	983.5	1004	1114	368	477	733	242.2	192.5	230	68.3	759.8	246.4	199.8	241.2	72.4
12/25/2017	2801.3	804	771.9	984.9	240.5	1277.6	1523.7	4350	1300	1200	1500	350	4291	1283	1187.5	1466	354.5	446	717.1	224.1	194.7	247.5	50.8	761.7	260.1	201.3	248.7	51.6
01/01/2018	2634.25	836.15	629.35	934.5	234.25	901.2	1733.05	2880	800	900	900	280	2846	770	900	898	278	511	780.8	276	200.9	238.4	65.5	787.8	257.4	197.9	268.6	63.9
01/08/2018	3268.2	940	846.1	1182.35	299.75	1421.5	1846.7	3800	1000	1100	1300	400	3755	1000.5	1103	1256	395.5	446	666	197.9	168.1	226	74	715.3	211.1	198.8	249.5	55.9
1/15/2018	2518.1	797.6	636.15	893.35	191	605.35	1912.75	3230	860	1000	1100	270	3180.5	857	997	1052.5	274	511	789.4	275.4	208.2	253.8	52	740.5	237.9	187.1	245.4	70.1
1/22/2018	2499.85	756.1	600.2	921.8	221.75	477.45	2022.4	3210	840	1100	1000	270	3180.5	839.5	1073.5	1006.5	261	411	633	178.3	181.6	229.8	43.3	762.5	237.4	224.8	242.6	57.7
1/29/2018	3584.3	1174.2	932.75	1165.85	311.5	1408.35	2175.95	3100	900	900	1000	300	3131	893	939	1000.5	298.5	447	711.2	250	194.5	212.8	53.9	714.9	235.8	195.4	228.5	55.2
02/05/2018	3229.65	1003.45	837.6	1082.95	305.65	1336	1893.65	3300	1000	850	1100	350	3309	1021.5	867	1071	349.5	402	614.6	196.7	157.7	199.3	60.9	706.1	236.7	193.1	212.5	63.8
02/12/2018	904.65	281.15	256.5	299.5	67.5		#VALUE!	1950	550	600	600	200	1957	538.5	604	621	193.5	282	445.9	148.6	125	144	28.3	573.6	179.7	152.9	198.2	42.8
2/19/2018	1820.3	590.55	454.45	634.8	140.5		#VALUE!	1880	500	500	700	180	1848	482.5	530	661.5	174	391	629.3	184.4	149.2	225.1	70.6	448.6	123	110	163.5	52.1
2/26/2018	4640.85	1509	1173.3	1538.55	420	793	3847.85	3950	1250	1100	1300	300	3929	1253.5	1099.5	1260	316	484	739.1	215.8	221.2	241.2	60.9	786.2	236.8	231.6	248.3	69.5
03/05/2018	4026.9	1214.4	1053.8	1369.45	389.25	967.5	3059.4	4150	1300	1100	1400	350	4202	1318.5	1132.5	1376	375	491	762.4	205.3	234.8	250.5	71.8	716.3	180	224.6	259.9	51.8
03/12/2018	3984.35	1170.8	1097.25	1370	346.3	1491.4	2492.95	4130	1400	900	1500	330	4130	1381	891	1526	332	496	775.4	257.9	205.3	250.1	62.1	862.1	282.3	219.4	283	77.4
3/19/2018	4713.4	1436.35	1232.45	1615.7	428.9	2180.75	2532.65	3750	1100	950	1400	300	3794.5	1081.5	964.5	1420.5	328	477	715.6	221.9	193.5	240.9	59.3	713.8	213.5	205.5	232.2	62.6
3/26/2018	4330.05	1332.35	1109.85	1486.7	401.15	2200	2130.05	4550	1550	1100	1600	300	4494.5	1545	1061.5	1585	303	518	774.3	241.4	193.2	276.9	62.8	799.6	250.8	205.8	273.1	69.9
04/02/2018	1980.25	633.5	502.25	671.5	173	167.45	1812.8	3000	800	900	1000	300	2984.5	772	930	961	321.5	445	689.2	234	178.3	225.1	51.8	767.4	258.5	194.8	256.7	57.4
04/09/2018	3226	1020.9	795.2	1146.9	263	1123	2103	3750	1000	1200	1150	400	3757	1006.5	1208.5	1145.5	396.5	490	760.2	231.6	188.2	274.2	66.2	707.2	218.1	170.8	253.6	64.7
4/16/2018	4709.6	1425.1	1157.7	1718.55	408.25	2521.5	2188.1	3850	1200	1000	1300	350	3831.5	1219	961.5	1319.5	331.5	493	758.3	221	233.2	232.5	71.6	802.9	244.7	225.4	268.2	64.6
4/23/2018	4146.9	1220.75	1058.05	1494.15	373.95	2070	2076.9	4700	1400	1250	1700	350	4668	1413.5	1249.5	1669.5	335.5	427	675.2	190.3	185.7	234.4	64.8	775.6	213.2	243.1	234	85.3
4/30/2018	3412.4	1066.05	914	1125.9	306.45	997.05	2415.35	4050	1350	850	1450	400	4028.5	1345	826.5	1447.5	409.5	486	779.7	253.2	201.6	253.1	71.8	794.6	257.8	204.2	272.9	59.7
05/07/2018	3787.55	1097.8	1012.35	1309.65	367.75	1696.15	2091.4	4350	1350	1050	1600	350	4353.5	1356	1067	1603.5	327	527	812.7	245.9	234	277.9	54.9	793.9	247.6	226.9	254.2	65.2
5/14/2018	3962.2	1124.7	1068.9	1450.35	318.25	1976.9	1985.3	4450	1500	1100	1500	350	4454.5	1489.5	1127.5	1485.5	352	556	837.4	242.5	247.2	264.1	83.6	844.1	255.6	231.3	285.3	71.9
5/21/2018	4957.1	1476.85	1316.55	1713.85	449.85	3276.75	1680.35	4200	1300	1000	1600	300	4173	1310	977.5	1566	319.5	540	812.9	249.4	221.5	278.2	63.8	851.1	250.4	235.7	287.3	77.7
5/28/2018	4512.35	1350.9	1192.4	1577.8	391.25	2345.5	2166.85	4650	1500	1250	1500	400	4695.5	1509.5	1266.5	1511	408.5	461	724.8	251.3	188.9	226.2	58.4	774	255.9	209.6	244.6	63.9
06/04/2018	2745.4	832.8	755.3	922.45	234.85	996.5	1748.9	4450	1450	1250	1400	350	4473	1445.5	1277.5	1428	322	456	708.8	217.3	201.2	233.7	56.6	718.3	231	197.8	237.2	52.3
06/11/2018	4226.95	1211.65	1210.5	1411.15	393.65	1969.15	2257.8	4300	1200	1200	1500	400	4209	1164	1180	1471.5	393.5	516	792.4	226.2	226.4	278.7	61.1	860.4	235.4	249.9	302.4	72.7
6/18/2018	3989.65	1165	1144.8	1345.75	334.1	2210.6	1779.05	4050	1200	950	1450	450	4025.5	1202	933.5	1440.5	449.5	475	756.8	224.4	226.7	240.4	65.3	723.4	217.2	215.8	222.1	68.3
6/25/2018	5429.3	1641.6	1470.55	1865.5	451.65	3488.5	1940.8	4550	1400	1100	1700	350	4477.5	1356.5	1087	1682.5	351.5	490	789.9	244.1	190.8	289.1	65.9	834.2	256.1	209.4	307.1	61.6
07/02/2018	5355.95	1673.7	1455.6	1722.75	503.9	3194.25	2161.7	5400	1700	1350	1850	500	5396	1703.5	1327.5	1853	512	514	799	257.8	198	262	81.2	847.5	257.1	222.7	287.6	80.1
07/09/2018	4899.8	1458.25	1458.25	1585.05	398.25	2987.25	1912.55	4450	1400	1100	1550	400	3467.5	400	1113	1547	407.5	489	740.3	215	181.8	270.9	72.6	775.6	245.4	185.1	256.8	88.3
7/16/2018	2805.95	816.05	738.5	962.25	289.15	1216	1589.95	4300	1400	1100	1400	400	4308.5	1429.5	1094.5	1380	404.5	450	694.6	229.3	188.6	220.9	55.8	744.4	213.1	193	273.6	64.7
7/23/2018	3367.45	1029.25	876.75	1134.35	327.1	1866.95	1500.5	3850	1300	900	1250	400	3827	1289	918	1241	379	484	718.8	198.7	177.4	246.2	96.5	783.5	258	199.3	238	88.2
07/03/2018	3053.1	914.75	809.35	1037.95	291.05	1976.9	1076.2	4100	1300	1100	1400	300	4091.5	1297.5	1071.5	1407.5	315	433	6673	2242	1641	2313	477	686.4	188.4	174.8	252.4	70.8
08/06/2018	2501.4	717.5	673.5	880.75	229.65	1308.5	1192.9	3750	1050	1250	1050	400	3731.5	1072.5	1247	1019	393	451	683.2	195.6	179.7	258.3	49.6	774.2	257	196.6	264.3	56.3
8/13/2018	3116.25	979.35	790.9	1054.85	291.15	1024.75	2091.5	3350	850	1100	1050	350	3332	850	1113	1021	348	460	744.6	227.1	195.1	253	69.4	747.9	200.9	212.6	267.5	66.9
08/02/2018	3481.05	1059.65	921.4	1210.5	289.5	1468	2013.05	3500	1050	1000	1100	350	3528.5	1062.5	1007	1090	369	445	692.7	241.5	177.1	214.7	59.4	767.6	270.2	192.1	241.4	63.9
8/27/2018	1034.45	1034.45	887.50	1152.25	307.80	1840.6	-806.15	3650	1050	1050	1200	350	0	1025.00	1066.50	1213.00	333.50	478	748.4	199.7	206.9	284.3	57.5	794.3	221.2	211.2	296.1	65.8
09/03/2018	3625.05	1077.4	988.9	1258	300.75	1826	1799.05	3550	1100	950	1150	350	3561	1103	953	1167.5	337.5	508	770.4	246	210.8	248.1	65.5	787.8	251.6	219.6	257.6	59
09/01/2018	3759.1	1133.15	1031.75	1259.2	335	2063.05	1696.05	3750	1150	1050	1250	300	3732.5	1139	1063.5	1233.5	296.5	495	807.4	253.9	199.9	284.3	69.3	806.8	244.3	216.9	279.3	66.3
9/17/2018	2753.4	825.5	729.8	975.1	223	796.4	1957	3100	950	800	1100	250	3086	942	809	1104	231	422	674.1	225.9	181.4	219.5	47.3	744.5	239	195.4	254.3	55.8
9/24/2018	4343.6	1334.2	1155.45	1506.35	347.6	1791.9	2551.7	3350	1100	850	1250	150	3367.5	1114.5	860	1228	165	430	698.4	178.8	201	257.2	61.4	796.9	222.1	234.3	271.9	68.6
01/01/2018	3849.85	1131.45	1065.6	1300.05	352.75		3849.85	3400	1200	700	1300	200	3413.5	1206	729	1258.5	220	459	723.2	252.3	182	227.2	61.7	713.3	225.1	191.5	233.5	63.2
01/08/2018	3707.15	1105.35	938.7	1347.1	316	1336.7	2370.45	3800	950	1150	1300	400	3805.5	921	1163	1302.5	419	501	801.1	232.6	213.8	278.6	76.1	673.8	196.9	168.8	241.3	66.8
1/15/2018	3604	1100.3	936.15	1254.4	313.15	1740.6	1863.4	4000	1150	1100	1400	350	3952.5	1119.5	1106	1371	356	500	778	235.1	231	250.7	61.2	767	241.1	223.2	245.7	57
1/22/2018	4884.35	1437.15	1304.2	1712.45	430.55	3076.85	1807.5	4200	1350	1100	1500	250	4157.5	1345	1063.5	1480.5	268.5	528	839.8	255.6	219.9	276.7	87.6	856.4	241.2	242.1	279.9	93.2
1/29/2018	3703.2	1120.45	961.55	1298.45	322.75	2029.95	1673.25	4300	1350	1250	1350	350	4272	1343	1253.5	1334.5	341	465	730.1	228.7	195	253.9	52.5	836.6	267.4	208.6	292.7	67.9
11/05/2018	3304.7	1043.1	877.2	1114	270.4	1239.9	2064.8	4000	1200	1050	1350	400	3971	1185.5	1065.5	1333.5	386.5	475	717.6	223.9	206	216.9	70.8	725	225.8	197.3	244.2	57.7
11/12/2018	4384.2	1349.45	1143.15	1536.6	355	2886.35	1497.85	4250	1500	1000	1400	350	4173.5	1461.5	973.5	1383.5	355	482	735.1	216.2	183.9	276	59	789.5	232.4	213.2	274.6	69.3
11/19/2018	6906.85	2057.75	1801.35	2449.65	598.1	5235.65	1671.2	4400	1450	1200	1400	350	4369.5	1438.5	1183	1412	336	506	757.2	217.4	207	263	69.8	772.7	217.5	221.2	262.1	71.9
11/26/2018	4187.2	1202.1	1161	1493.5	330.6	2728.8	1458.4	4550	1450	1150	1550	400	4544.5	1433	1161	1553.5	397	522	804.4	267.3	199.7	271.1	66.3	828	258.5	213.4	281.1	75
12/03/2018	2153.2	616.25	583.4	767.35	186.2	889.8	1263.4	4500	1200	1200	1750	350	4505.5	1203.5	1209.5	1763.5	329	442	684.3	219.9	171.9	228.3	64.2	794.9	256.6	191.6	281.5	65.2
12/10/2018	4171.25	1283.45	1101.6	1426.2	360	2623.7	1547.55	4000	1050	1150	1500	300	3983	1061	1156.5	1483	282.5	478	746.9	227	190.9	266.1	62.9	764.4	240.3	203	250.5	70.6
12/17/2018	3843.85	1148.75	965.45	1394.8	334.85	2047.15	1796.7	4150	1350	1000	1350	450	4136	1335.5	1024.5	1348.5	427.5	444	675.9	211.9	190.9	205.5	67.6	758.4	236.6	208.4	251.3	62.1
12/24/2018	2726.4	843.3	685.8	995.05	202.25	1084.35	1642.05	4500	1350	1250	1450	450	4485	1342	1223	1477.5	442.5	471	721.4	216.6	189.9	239.8	75.1	778.1	224.6	212.3	260	81.2
12/31/2019	3392.2	1028.2	901.1	1159.45	303.45	1057.15	2335.05	3800	950	1200	1300	350	3704.5	899.5	1171	1290.5	343.5	513	823.7	256	224.8	262.3	80.6	812.1	235.8	219	275.9	81.4
01/07/2019	4294.05	1282.85	1120.5	1480.35	410.35	2201.1	2092.95	4150	1150	1200	1450	350	4142	1120.5	1225	1444	352.5	490	747.3	237.4	200.2	249.8	59.9	726.7	226.5	187	254.6	58.6
1/14/2019	2101.1	603.85	555.2	763.55	178.5	635.05	1466.05	3800	1100	1000	1400	300	3536	997.5	919.5	1336	283	524	828.5	265.9	215.2	279.3	68.1	830	279.9	218.7	261.3	70.1
1/21/2019	3102.9	934.45	863.8	1040.65	264	1511	1591.9	3000	850	850	950	350	2898.5	826	817.5	921	334	456	694	223.7	175.7	227.2	67.4	798.8	251.7	200.4	267.2	79.5
1/28/2019	2699.35	737.15	767	954.7	240.5	437	2262.35	3000	900	800	1050	250	2843.5	853	739.5	1006.5	244.5	409	641.3	187.5	187.2	204.7	61.9	735.6	208.6	206.8	245.5	74.7
02/04/2019	656	177.5	199.25	219	60.25		656	1300	350	380	450	120	1239	337	353.5	436	112.5	224	337.3	112.2	108.4	96.3	20.4	418	140.4	119.4	129	29.2
02/11/2019	2800.35	810	781.5	952.85	256	98	2702.35	3850	1200	1200	1200	250	2818.5	808	765.5	1016.5	228.5	487	775.5	236.9	200.3	256.5	81.8	671.6	198.4	183.7	209.4	80.1
2/18/2019	5120.7	1588.85	1330.55	1769.8	431.5	1465	3655.7	3900	1200	1000	1400	300	3899.5	1188	1031.5	1362.5	317.5	490	740.5	232.9	192.2	251.1	64.3	754.8	253.3	189.7	260	51.8
2/25/2019	3598.65	1061.75	982	1228.9	326	1149.85	2448.8	3900	1150	1100	1300	350	3806.5	1153.5	1013.5	1306	333.5	550	887.3	261	249.1	292.5	84.7	877.8	255.5	244.8	289.3	88.2
03/04/2019	4999.4	1550.05	1367.9	1665.2	416.25	2272.5	2726.9	4950	1550	1350	1650	400	4746.5	1400	1257.5	1730.5	358.5	561	829.1	224.6	230.8	310.5	63.2	889.4	248.2	249.1	319.7	72.4
03/11/2019	5015.9	1523.1	1327.65	1736.3	428.85	2441.15	2574.75	5000	1600	1300	1700	400	4956.5	1558	1325	1698.5	375	546	867.4	306.5	224.3	239.4	97.2	955	324	254.3	285.2	91.5
3/18/2019	4956.5	1447.3	1318	1775.2	416	2288.25	2668.25	4900	1500	1200	1800	400	4892.5	1505.5	1227.5	1747	412.5	509	782.1	218.6	216.4	288.4	58.7	824.1	262.4	202.3	284.6	74.8
3/25/2019	4023.1	1163.85	1034.25	1445.7	379.3	1955	2068.1	3600	1000	1100	1100	400	3550.5	964	1064	1144	378.5	495	765.3	233.9	194.7	265.9	70.8	788.6	207.4	241.5	277.4	62.3
04/01/2019	3210.85	969.4	853.05	1102.8	285.6	604	2606.85	4100	1100	1100	1500	400	4026	1108.5	1044	1468	405.5	545	836.2	248.4	222.2	288.1	77.5	890.4	264.4	223.2	314.5	88.3
04/08/2019	3104.25	935.65	805.45	1091	272.15	1022	2082.25	4050	1200	1200	1300	350	3989	1177	1153.5	1335.5	323	584	898.8	290.4	245.1	274.7	88.6	874.7	275.6	244	268.3	86.8
4/15/2019	4101.1	1280.65	1087.15	1388.25	345.05	1760.5	2340.6	5150	1500	1350	1850	450	5196.5	1529	1352.5	1880.5	434.5	551	867.6	246.4	261.4	298.2	61.6	944.5	272.9	268.3	328	75.3
4/22/2019	4420.75	1321.35	1169.15	1520.75	409.5	2632.5	1788.25	4800	1400	1200	1800	400	4828	1382.5	1177.5	1854.5	413.5	494	776	230	199.3	275	71.7	864.6	246.1	246.3	294.4	77.8
4/29/2019	3431.85	1004.8	957.3	1165.3	304.45	276.5	3155.35	4200	1150	1150	1500	400	4204.5	1149	1151.5	1520	384	585	903	275.1	241.3	284.8	101.8	916.8	291	231.3	296.7	97.8
05/06/2019	4681.7	1400.3	1301.55	1562.95	416.9	2478	2203.7	5600	1700	1500	2000	400	5567	1717.5	1479	1970.5	400	556	853	272.2	221	289.9	69.9	826.6	240.6	225.9	286.4	73.7
5/13/2019	5355.25	1657.15	1382.85	1860.3	454.95	3323.3	2031.95	4000	1250	1000	1450	300	3984	1240	1002	1427.5	314.5	601	934.9	289.1	244.5	319.3	82	932.2	304	241.5	311.7	75
05/02/2019	5637.85	1681.7	1415.05	2050	491.1	3335	2302.85	4700	1400	1300	1600	400	4791.5	1454	1291	1619.5	427	586	892	250.9	253.5	293.8	93.8	968.5	266.2	258.3	346.7	97.3
5/27/2019	4729.9	1455.05	1241.35	1621.95	411.55	2633.55	2096.35	4500	1300	1200	1600	400	4489	1266.5	1212	1584	426.5	555	874.6	288.9	235.7	264.3	85.7	908.4	286.2	257	276.9	88.3
06/03/2019	3256.1	1021.8	844.45	1071.85	318	1147.415	2108.685	4050	1100	1100	1500	350	4013	1068.5	1074.5	1519	351	529	835.8	246	241.9	282.1	65.8	926.6	289.4	249.6	314.8	72.8
06/10/2019	4868.55	1493.35	1271.3	1709.55	394.35	2590.5	2278.05	4600	1400	1000	1800	400	4586.5	1412	1022.5	1762	390	591	941.8	275.7	271.2	310.9	84	866.6	245.3	250.6	291.5	79.2
6/17/2019	3890.7	1204.8	1080	1269.75	336.15	2346.5	1544.2	4650	1500	1200	1600	350	4694	1494	1234.5	1621.5	344	517	804.3	249.6	208.6	292	54.1	925.9	266.9	257.7	324.3	77
6/24/2019	4725.3	1465.15	1332.7	1545.45	382	3011	1714.3	4450	1200	1200	1700	350	4386	1194.5	1180	1668	343.5	575	908.4	263.2	274.3	288.6	82.3	904.1	278.6	243.1	314	68.4
07/01/2019	6031.1	1930.6	1622.75	1978.8	498.95	3071	2960.1	4500	1300	1050	1800	350	4450	1340.5	1031.5	1714	364	589	919.2	311.3	238.5	297.2	72.2	959.1	278.9	277.8	314.5	87.9
07/08/2019	4855.35	1427.35	1301.85	1654.8	471.35	3044.5	1810.85	4700	1500	1100	1700	400	4686	1461	1115.5	1695.5	414	561	853.4	240.4	226.8	308.3	77.9	920.9	294.4	228.9	327.8	69.8
7/15/2019	4043.05	1253.95	1118.3	1313.05	357.75	2141.5	1901.55	5000	1400	1400	1800	400	4958.5	1388	1388.5	1776	406	568	852.8	271.2	227.7	269.9	84	922	271.6	254.2	300.3	95.9
7/22/2019	3822.1	1215.05	1001.8	1292.4	312.85	2263.5	1558.6	4500	1400	1200	1500	400	4580	1394.5	1244.5	1538.5	402.5	542	802.2	245.6	209.4	267.6	79.6	796.7	241.6	206	266	83.1
7/29/2019	2470.3	735.5	676.45	868.85	189.5	951	1519.3	4100	1300	1150	1200	450	4044	1268	1126	1203	447	544	794.7	252.2	219	237.1	86.4	858.2	281	221.1	264.1	92
08/05/2019	3235.75	965.2	849.75	1126.65	294.15	1919.5	1316.25	3700	1150	1100	1100	350	3696.5	1155.5	1119	1057	365	552	823	259	213.4	281.3	69.3	851.3	267	229.3	290.9	64.1
08/12/2019	3712.25	1139.55	1022.35	1242.55	307.8	2086	1626.25	5000	1500	1300	1750	450	3753.5	908	1222	1241	382.5	508	771.8	241	223.2	238.7	68.9	777.2	240.2	220.3	244.9	71.8
8/26/2019	2945.55	867	827.55	1008.15	242.85	1511	1434.55	5200	1500	1600	1700	400	3903	1074.5	1266.5	1203	359	528	805.1	254.5	225	245.5	80.1	830.9	259.4	238.5	253	80
8/19/2019	4201.85	1275	1087.8	1465.1	373.95	2226.5	1975.35	4600	1400	1250	1600	350	3825	1093	1148.5	1267.5	316	557	840.8	274.3	212.3	269.3	84.9	884	283.1	223.6	298.5	78.8
09/02/2019	3174.35	942.05	790.85	1141.8	299.65	1378	1796.35	4700	1400	1300	1600	400	3270	963.5	863	1095	348.5	537	807.9	209.1	243.3	286.1	69.4	832.8	248.8	237.2	268.2	78.6
09/09/2019	3955.4	1174.35	1056.1	1370.6	354.35	1669.5	2285.9	4700	1500	1200	1600	400	3965	1225.5	1074.5	1338	327	570	923.6	288.4	251.7	310.4	73.1	981.9	276.9	277.8	340.7	86.5
9/16/2019	3308.35	959.8	898.15	1153.6	296.8	1459	1849.35	4750	1500	1200	1600	450	3614.25	1093.5	988.5	1189.75	342.5	574	884.9	276.1	239.3	291.5	78	881.5	274.2	248.6	286.5	72.2
9/23/2019	4715.8	1453	1264.75	1560.05	438	2406.5	2309.3	5150	1500	1500	1800	350	5058	1598.5	1414	1658	387.5	486	754.4	242.5	216.4	231.6	63.9	908.2	279.9	266.2	289.7	72.4
9/30/2019	4218	1210.4	1157.2	1476.4	374	218.65	3999.35	4250	1200	1100	1600	350	3620.25	1000.75	883.75	1479.75	256	603	940.3	254.4	260.9	317.2	107.8	960.4	284.7	275.8	300.4	99.5
10/07/2019	3752.1	1121.3	999.2	1337	294.6	1444	2308.1	4800	1500	1200	1800	300	4748	1550.5	1332	1506	359.5	569	903.1	267.6	250.1	315.7	69.7	937.5	290.4	246	317.7	83.4
10/14/2019	4488.55	1403.45	1174	1541.1	370	1823.2	2665.35	4550	1100	1000	2000	450	4665.5	1308.5	1130.5	1729	497.5	528	827.6	251.6	228.7	269.3	78	867.2	249.2	239.5	300	78.5
10/21/2019	4146.35	1231.25	1137.6	1396.95	380.55	1823.2	2323.15	4500	1500	1100	1400	500	4537	1361.5	1066.5	1575	534	606	943.1	285	254.6	318.6	84.9	960.1	280.4	280.6	325.3	73.8
10/28/2019	4424.8	1358.55	1156.8	1491.9	417.55	2645	1779.8	5100	1500	1300	1800	500	4836	1415.5	1312.5	1665.5	442.5	501	800.6	260.9	198.3	261.3	80.1	879.2	272.2	229.6	279.8	97.6
11/04/2019	4789.2	1481.4	1213.65	1700.75	393.4	2581.55	2207.65	4950	1500	1200	1800	450	4983	1532.5	1259.5	1760.5	430.5	515	840.8	253.5	242.5	250.4	94.4	904.8	286.5	259	278.7	80.6
11/11/2019	4445.1	1364.7	1150.5	1541.05	388.85	2693.25	1751.85	5050	1500	1300	1900	350	5107.5	1512	1352.5	1895	348	517	824.8	265	207.3	279.9	72.6	868.9	262.1	229	282.9	94.9
11/18/2019	5519.24	1708.7	1432.24	1934.4	443.9	3759.5	1759.74	4650	1400	1200	1700	350	4735	1530.5	1247	1606	351.5	581	897.6	246.8	248	310.2	92.6	918.7	295.3	242.5	305.4	75.5
11/25/2019	4234.5	1251.45	1078.8	1501.55	402.7	2652	1582.5	4950	1500	1300	1800	350	5123	1585.5	1307	1858.5	372	556	864.9	277.7	243.4	263.9	79.9	889.4	264.7	230.4	290.1	104.2
12/02/2019	3303.05	975.85	910.45	1164.4	252.35	1455.5	1847.55	3950	1200	800	1600	350	4073	1309	971.5	1415.5	377	530	820.2	237.3	214.5	290.4	78	856.6	261.9	241.1	281.5	72.1
12/09/2019	4768.5	1521.15	1227.95	1657.25	362.15	2758	2010.5	5050	1600	1200	1900	350	4981.5	1628	1246	1784	323.5	536	821.7	260.1	233.8	265.9	61.9	833.5	253.1	231.5	278.4	70.5
12/16/2019	3749.8	1162.9	1044.95	1210.05	331.9	2333	1416.8	4950	1600	900	2100	350	4856	1572.5	1058.5	1882.5	342.5	535	847.7	268	218.9	286.9	73.9	988.4	328.8	279	311.1	69.5
12/23/2019	1865.3	551.25	496.95	656.35	160.75	451.75	1413.55	4750	1500	1200	1600	450	3820.5	1257	1180.5	998	385	484	756.1	211.9	235.9	227.2	81.1	807.6	220.7	230.5	272.3	84.1
12/30/2020	3090.2	914.95	876.25	1028.75	270.25	750	2340.2	4600	1500	1000	1800	300	3852.5	1246.5	1119	1175.5	311.5	557	879.3	260.3	247.9	307.6	63.5	954.6	285.4	278.5	312.6	78.1
01/06/2020	4647.8	1402.1	1221.15	1676.2	348.35	1770.5	2877.3	4150	1100	1100	1600	350	4052.5	1128	1204	1289	431.5	516	803.2	241.7	208.5	270	83	759.5	225.8	196.4	265.4	71.9
1/13/2020	3105.85	890.55	849.25	1096.65	269.4	1329.7	1776.15	4700	1500	1100	1700	400	4234.5	1278	1218	1341.5	397	475	756.2	230.9	229.9	232.7	62.7	878.5	287.3	253.1	250.7	87.4
1/27/2020	927.7	254.75	268.7	317.25	87		927.7	3500	1000	1000	1200	300	1932.5	515	732.5	450	235	320	513	128.2	141.4	188.8	54.6	645.2	145.2	188.6	250.5	60.9
1/20/2020	564.35	174.65	143.75	198.45	47.5		564.35	3500	1000	1000	1200	300	2520	659	814.5	788.5	258	289	467.3	131	123.9	172.9	39.5	464.6	136.1	130.8	153.7	44
02/03/2020	454.5	134	112.5	172.5	35.5		454.5	2600	900	700	800	200	1979.5	724	629.5	432	194	219	367.8	90.8	103.2	139.8	34	405.1	106.2	99.1	167.3	32.5
02/10/2020	1438.08	431.15	398.23	492.2	116.5	680	758.08	4550	1200	1200	1800	350	2201.5	689	553	715.5	244	306	498.8	160.8	134.3	162.1	41.6	541.3	166.6	160.9	158.3	55.5
2/17/2020	1894.75	553.75	513.5	663.85	163.65	537.5	1357.25	4650	1400	1200	1600	450	2408.5	712	740.5	779.5	176.5	437	849.85	273.55	180.35	267.6	128.35	599.8	196.3	151.3	194.2	58
2/24/2020	3398.7	972.2	943.5	1182.3	300.7	733.4	2665.3	4350	1300	1200	1500	350	3158.5	979	892	1061	226.5	524	773.45	228	235.2	241.55	68.7	727.6	201.4	230.8	236.4	59
03/02/2020	4424.35	1367.9	1225.75	1485.45	345.25	920.5	3503.85	4450	1400	1100	1600	350	3504	1113	865	1156.5	369.5	546	804.2	217.6	215.95	299.6	71.05	840.1	233.5	229	292.6	85
03/09/2020	4397.3	1292.45	1130.2	1532.6	442.05	1609.85	2787.45	4400	1400	1100	1600	300	3999	1253.5	1112.5	1384	249	550	856.35	255.2	271.4	259.25	70.5	859.8	241.3	269.4	286.5	62.6
3/16/2020	5054	1430.6	1354.6	1811.3	457.5	1849.2	3204.8	4800	1600	1300	1600	300	4340	1430	1146.5	1462.5	301	569	910.6	245.8	233.7	331.6	99.5	960.7	267.6	243.3	354.6	95.2
3/23/2020	4349.05	1302.9	1239.45	1437.35	369.35	2306.6	2042.45	5000	1700	1200	1800	300	4487.5	1425.5	1136.5	1597	328.5	620	999.8	307.4	272.8	321.2	98.4	996.1	301.1	285.9	309.7	99.4
3/30/2020	3484.1	1040	922.5	1194.35	327.25	551.5	2932.6	4050	1200	1100	1400	350	3203	853	911	1085	354	534	851.2	267.6	205.4	306.2	72	897	289.6	214.8	310.8	81.8
04/06/2020	4276.2	1364.1	1101.6	1469.7	340.8	1603.65	2672.55	5150	1600	1400	1800	350	4867.5	1439	1412	1664	352.5	575	919.7	284.2	225.2	309.7	100.6	947.2	287.9	225	349.6	84.7
4/13/2020	3871.85	1178.85	951.85	1351.65	389.5	1849.05	2022.8	4450	1400	1100	1600	350	4016	1178.5	1041.5	1447	349	599	963.4	285.7	243.2	350.4	84.1	966.2	274	261.1	333.4	97.7
04/02/2020	3704.4	1139.25	966.65	1271.3	327.2	1398.6	2305.8	4300	1400	1100	1500	300	4024	1323.5	990.5	1407	303	580	948.7	279	256.9	303.6	109.2	1059.3	319.2	273.6	357.7	108.8
4/27/2020	4957.55	1423.55	1339.6	1734.65	459.75	1610.7	3346.85	4420	1400	1100	1600	320	4322.5	1364	1143.5	1490	325	572	937.2	295	246.1	293.9	102.2	942.3	298.3	246.7	299.5	97.8
05/04/2020	2799.05	853.35	767.75	947.1	230.85	600.8	2198.25	4350	1300	1100	1600	350	3343.5	979.5	863	1115.5	385.5	608	993.8	282.5	267.4	319.7	124.2	1024	291.2	281.4	328.5	122.9
05/11/2020	2824.55	813.1	689.25	1091.4	230.8	629.6	2194.95	4950	1600	1200	1800	350	4519	1424.5	1185.5	1528	381	567	903.9	266.2	248.4	324.8	64.5	903.2	267.5	243	314	78.7
5/18/2020	4820.6	1407.75	1271.15	1724.9	416.8	2803.5	2017.1	5250	1700	1300	1900	350	5410	1736.5	1308	1990.5	375	562	887.8	280.7	189.5	293.5	124.1	895.5	269	222.5	301.7	102.3
5/25/2020	3612.05	1052	948.8	1238.95	372.3	1731.55	1880.5	4350	1400	1000	1600	350	3854	1078.5	935.5	1467.5	372.5	620	970.7	251.2	294.3	332.7	92.5	993.5	275.3	259.7	350.2	108.3
06/01/2020	3340.7	1029.7	917.95	1103.55	289.5	1574.3	1766.4	4550	1400	1200	1600	350	4219.5	1168.5	1199.5	1499.5	352	577	923.4	294.6	242.6	270.8	115.4	993.5	306.3	282.8	308.2	96.2
06/08/2020	5695.4	1719.8	1516	1968.7	490.9	3194.85	2500.55	4750	1500	1300	1600	350	4859.5	1483	1373	1656	347.5	684	1084.3	292.2	292.4	395.3	104.4	995.7	261	279.5	349.3	105.9
6/15/2020	5259.5	1521.65	1444.2	1801.35	492.3	3627.2	1632.3	5150	2000	1000	1800	350	5377	1873	1294	1847	363	490	790.9	228.3	200.6	274.2	87.8	1029.7	288.9	275.8	365.7	99.3
6/22/2020	4601.8	1389.85	1247.25	1527.2	437.5	2860.6	1741.2	5050	1600	1300	1800	350	4614.5	1267	1409	1561.5	377	574	913.2	253.1	253.6	311.2	95.3	954.4	271.1	249.5	314	119.8
6/29/2020	6234.05	1887.4	1760.05	2065	521.6	3463.2	2770.85	5200	1700	1100	2000	400	5227	1630	1280.5	1913.5	403	643	1013.6	280.6	304.2	315.6	113.2	913.5	260.2	264.5	294.1	94.7
07/06/2020	4561.3	1368	1212.6	1592.95	387.75	2939.05	1622.25	4550	1500	1100	1600	350	4486	1340.5	1272	1511	362.5	601	965.4	298.2	221.9	354.3	91	1017.8	295.4	268.4	357.8	96.2
7/13/2020	3853.2	1174.95	1137.35	1235.9	305	2022.75	1830.45	4900	1600	1200	1800	300	4459.5	1456.5	1202.5	1497.5	303	614	955.3	272.2	279.7	298.2	105.2	996.7	313.5	272.7	316.1	94.4
7/20/2020	3969.4	1163.5	975.75	1470.9	359.25	2232.1	1737.3	5150	1600	1400	1800	350	4427.5	1245.5	1356	1431	395	568	930.3	273.8	260.6	309	86.9	938.2	255	270.1	307.9	105.2
7/27/2020	3116.6	878.7	923.25	1021.8	292.85	1497.6	1619	4950	1500	1500	1600	350	3674.5	1039	1171.5	1099.5	364.5	605	979.7	308.7	245.7	308.7	116.6	992.3	332.6	256.3	314.2	89.2
08/03/2020	2541.15	739.35	651.15	930.65	220	444.25	2096.9	4550	1400	1200	1600	350	3153.5	1009	752.5	1051	341	615	999.2	253	281.2	362.3	102.7	1023.7	267.4	285.8	353.8	116.7
08/10/2020	2853.95	864.6	761.1	1002.65	225.6	685.5	2168.45	4250	1400	1100	1400	350	3169	1055	775.5	1016.5	322	583	946.9	260.4	249.7	332.7	104.1	1022.7	277.4	266.1	374.7	104.5
8/17/2020	3669.8	1191.2	891.9	1268.2	318.5	1606.6	2063.2	4750	1600	1200	1600	350	3633	1043	1032	1201.5	356.5	580	902.2	280.6	232.7	294.9	94	966.9	290.4	250.1	315.6	110.8
8/24/2020	4587.05	1347.2	1241.85	1607.7	390.3	1589.85	2997.2	4600	1500	1200	1600	300	4025.5	1182.5	1121.5	1410.5	311	539	876	262.7	241.9	283.4	88	926.8	268.4	277.1	296.9	84.4
8/31/2020	3130.8	906.85	813.35	1150.4	260.2	927.25	2203.55	4450	1400	1200	1600	250	3490	1070.5	939.5	1185	295	600	984.3	279.5	261.4	345.4	98	1002.5	299.4	249.5	348.6	105
09/07/2020	4043.5	1189.45	1055.45	1439.6	359	1994	2049.5	4700	1600	1200	1600	300	3687.5	1126.5	920.5	1322	318.5	603	974.8	275.7	288	324.5	86.6	999.7	267.8	300.4	354.9	76.6
9/14/2020	3495.05	1089.95	934	1206.1	265	1555.4	1939.65	4650	1400	1300	1600	350	3813.5	1013	1059	1362.5	379	572	938.7	276.1	252.8	314.6	95.2	980.3	286.4	292.8	310.4	90.7
9/21/2020	4685.05	1433.45	1220.25	1568.6	462.75	2364.65	2320.4	5250	1600	1500	1900	250	5018	1459	1437.5	1844	277.5	572	921.5	285.3	235.5	316.6	84.1	1010.5	295.6	263.8	354.1	97
9/28/2020	4999.65	1609.3	1347.25	1641.95	401.15	1875.8	3123.85	4750	1600	1200	1600	350	4361.5	1396	1170.5	1433.5	361.5	566	938.1	278.2	262.7	317.4	79.8	1016.7	330	265.2	327.1	94.4
01/05/2020	2885.9	851.05	750	1027.15	257.7	270.55	2615.35	4050	1300	1000	1400	350	3363.5	1024.5	878.5	1131	329.5	570	954	270.3	267.8	317.9	98	903.8	231.5	282.9	296.7	92.7
01/12/2020	2821.2	797.25	785.05	992.65	246.25	356	2465.2	4250	1200	1100	1600	350	3620.5	1067.5	849	1309	395	627	1021.7	291.7	290.9	325.8	113.3	992.5	298.1	261.1	334.3	99
1/19/2020	5609.75	1754.1	1427.35	1897.85	530.45	3299.65	2310.1	5350	1800	1400	1800	350	5296.5	1746	1366.5	1798	386	562	927.6	258.9	258	314.4	96.3	1005.1	280.1	295.9	323.4	105.7
1/26/2020	6338.05	1919.3	1671.85	2226.5	520.4	4358.45	1979.6	5100	1600	1100	2000	400	5688	1807.5	1387.5	2077	416	577	960.3	295.3	256.6	319.2	89.2	987.5	303.7	275	324.7	84.1
11/02/2020	3721.95	1086.55	1022.7	1282	330.7	1751.75	1970.2	5250	1800	1200	1900	350	5136	1641	1213	1905	377	563	936.2	300.5	264.9	296.9	73.9	983.7	295.1	270.5	331.1	87
11/09/2020	4327.95	1337.4	1118.05	1491.25	381.25	2388.2	1939.75	4850	1500	1400	1600	350	4802.5	1469	1409.5	1550	374	650	1065.3	323.7	292.2	342.3	107.1	1050.6	337.8	287.9	329.2	95.7
11/16/2020	6155.15	1873.85	1624.25	2172.55	484.5	3921	2234.15	5130	1600	1300	1800	430	5170.5	1516	1347.5	1876.5	430.5	624	1039.6	276.4	290.6	371.3	101.3	1101.6	283.4	329.4	387.8	101
11/23/2020	5714.25	1587.75	1524.5	2060.5	541.5	4136.25	1578	4650	1400	1100	1800	350	4894	1439.5	1262	1804.5	388	609	998.8	316.2	247.7	315.1	119.8	1017.6	316.6	257.8	336.6	106.6
11/30/2020	6825.4	2041.45	1760.65	2407.15	616.15	4677.85	2147.55	4650	1400	1300	1600	350	4974	1533.5	1361	1768.5	311	618	1033.1	308.1	294.7	342.7	87.6	1080.6	330.4	304.6	337.3	108.3
12/07/2020	4338.2	1204.05	1216.3	1486.45	431.4	2560.35	1777.85	5800	1750	1500	2100	450	5800	1728.5	1526	2088	457.5	617	988.4	303.2	266.7	318.8	99.7	1043.3	326.5	274.3	354.2	88.3
12/14/2020	5270.15	1647.35	1412.05	1808.7	402.05	3600.95	1669.2	4950	1400	1400	1800	350	5210	1617	1431	1811.5	350.5	616	1013.2	245.7	319.8	352.8	94.9	1045.5	280.8	341.7	312.5	110.5
12/21/2020	3979.6	1239.3	1088.25	1295.55	356.5	2150.9	1828.7	5000	1600	1300	1700	400	4914	1595.5	1262	1666.5	390	561	913.6	289.9	234.7	292.5	96.5	949.6	276.5	252.5	343.1	77.5
12/28/2021	2837.3	783.65	816.3	976.55	260.8	2837.3	0	5050	1500	1400	1800	350	4728.5	1254.5	1411.5	1681.5	381	684	1142.8	333.9	326	371.5	111.4	1136.4	342.3	327.5	344.1	122.5
01/04/2021	3267.35	1024.2	893.65	1089.85	259.65	1880.95	1386.4	5050	1500	1300	1800	450	4755.5	1222.5	1377	1711.5	444.5	545	898.4	263.4	237.3	292.6	105.1	947.2	246.5	257	340	103.7
01/11/2021	2684.5	798	729.45	920.55	236.5	813	1871.5	4600	1600	1200	1400	400	3376	914	1016	1060	386	616	1029.3	304.3	309	331	85	1011.9	323.1	282	306.8	100
1/18/2021	2952.45	950.9	750.45	968.3	282.8	595.5	2356.95	4250	1300	1100	1500	350	3684	1086.5	885.5	1291.5	420.5	619	1018	319.3	252.4	348.4	97.9	1113.4	328.2	309.1	385.1	91
1/25/2021	3488.45	1045.25	957.5	1169.2	316.5	1179.1	2309.35	4200	1200	1200	1400	400	3113	865	860.5	1006	381.5	600	1002.2	318.5	280.6	317.3	85.8	1056.9	317.6	302.3	338.3	98.7
02/01/2021	3598.25	1102.9	976.35	1218.85	300.15	1376.7	2221.55	4200	1300	1200	1400	300	3281	963	913.5	1129	275.5	505	796.3	243.9	209.8	260.2	82.4	979.2	326.4	254.7	305.2	92.9
02/08/2021	1964.95	602.5	541.55	629.9	191	116.75	1848.2	4100	1200	1200	1400	300	2793	814.5	769	898	311.5	603	980.8	288.6	287.5	310.2	94.5	939.7	284.8	273.4	301.5	80
2/15/2021	2244.7	658.9	623.8	782	180		2244.7	4100	1300	1100	1400	300	2410.5	675.5	675	754	306	496	822	248	225.8	254.7	93.5	850.6	247	239.9	273.5	90.2
2/22/2021	3263.9	993.7	855	1119.7	295.5	116.75	3147.15	4150	1300	1100	1400	350	3582.5	1116	990	1150	326.5	598	979.3	279.4	271.2	334.2	94.5	932.6	261.2	259.5	316.4	95.5
03/01/2021	4195.45	1275.3	1085.45	1447.7	387	1822	2373.45	4450	1300	1200	1600	350	3938.5	1145.5	1142.5	1291	359.5	607	999.8	276.5	312.2	320.9	90.2	1038.1	305	293.7	348.8	90.6
03/08/2021	4041.8	1215.95	1046.95	1444.85	334.05	1441.4	2600.4	4700	1500	1200	1600	400	4241.5	1375	1134.5	1362	370	639	1032.6	267.4	273	385.1	107.1	1057.9	277.4	305.6	383.5	91.4
3/15/2021	4096.2	1199.2	1090.75	1416.25	390	1490.55	2605.65	4700	1500	1200	1600	400	4462	1427	1237.5	1448	349.5	739	1214.7	340.6	358.5	395.9	119.7	1232.2	323.4	358.6	411.7	138.5
3/22/2021	4994.4	1521.75	1335.65	1685.05	451.95	2453.4	2541	5600	1800	1400	2000	400	5682.5	1857	1420.5	2013.5	391.5	635	1054.3	301.3	312.9	354.4	85.7	1102.3	321	338.7	358.9	83.7
3/29/2021	4603.35	1422.85	1208.15	1583.95	388.4	1984.65	2618.7	5300	1600	1500	1800	400	5200.5	1582.5	1442.5	1769	406.5	638	1037.3	287	317.7	333.7	98.9	1244.4	335.3	366.9	433	109.2
04/05/2021	3730.95	1081.8	1050.2	1274.45	324.5	1088.2	2642.75	4500	1400	1100	1600	400	4046	1216.5	1047.5	1413	369	603	1004.8	266.1	274.1	367.7	96.9	951.4	271.9	267.6	316.9	95
04/12/2021	4351.65	1236.7	1205.95	1564.5	344.5	2293.95	2057.7	5200	1600	1300	1800	500	4657.5	1362.5	1355.5	1491	448.5	627	1034.9	266.9	332.4	347.1	88.5	1113.4	293.8	350.1	381	88.5
4/19/2021	3067.9	926.5	783.65	1074.95	282.8	988.65	2079.25	4700	1500	1200	1600	400	3900	1092.5	1062.5	1326.5	418.5	555	892.1	252	252.3	311.1	76.7	966.5	250.9	285.6	349.7	80.3
4/26/2021	4092.4	1246.95	1122.2	1317.85	405.4	1489.45	2602.95	4650	1400	1200	1600	450	4116.5	1148	1231	1304	433.5	604	997.8	281.9	265	357.4	93.5	1009.3	305.3	276.4	336.9	90.7
05/03/2021	3564.25	1071.05	980.45	1199.45	313.3	966	2598.25	4700	1600	1100	1600	400	4241	1386.5	1023.5	1412	419	572	920	272.3	255.7	292.1	99.9	1030.3	313	292.6	324.7	100
05/10/2021	5026.3	1518.3	1334	1781.85	392.15	2688.9	2337.4	5000	1600	1200	1800	400	4515.5	1431.5	1149.5	1553	381.5	598	962	271.7	271.2	321.6	97.5	984.5	302.2	267.2	316.8	98.3
5/17/2021	4099.6	1247	1122.85	1431.25	298.5	2005.3	2094.3	5400	1500	1300	2200	400	5210.5	1411	1372	2020	407.5	587	950.7	274.5	261.3	341.7	73.2	1020.5	277.9	286.4	378	78.2
5/24/2021	6235.55	1924.65	1618.55	2149.7	542.65	3787.75	2447.8	5100	1700	1300	1700	400	5004	1691.5	1275	1633.5	404	714	1146.9	326	322.5	386.8	111.6	1119.8	305.1	340.5	369.3	104.9
5/31/2021	6730.4	2033.5	1697.4	2442.6	556.9	3652.6	3077.8	5750	2000	1250	2000	500	5843.5	1958.5	1231	2145	509	578	936.6	254.6	277	328.3	76.7	1083.8	332.5	304.3	369.3	77.7
06/07/2021	4950.2	1465.6	1388.5	1657.5	438.6	2981.7	1968.5	4950	1600	1300	1700	350	4909	1574	1314	1690.5	330.5	620	996.9	282.6	289.3	317.8	107.2	976.4	279.2	283	324	90.2
6/14/2021	5464.7	1664.55	1485.4	1832.25	482.5	3357.8	2106.9	4900	1600	1300	1650	350	5043.5	1580.5	1418.5	1660.5	384	695	1108.1	303.7	313	397.2	94.2	1268.6	356	346.4	439.4	126.8
6/21/2021	7550.6	2365.1	1943.6	2580.55	661.35	5734.85	1815.75	5300	1600	1300	1900	500	5333	1558	1410.5	1865	499.5	631	999.7	289.7	312.5	312.8	84.7	945.8	248.8	298.8	315.5	82.7
6/28/2021	6665.75	2040.4	1820.2	2206.05	599.1	4377	2288.75	5250	1700	1100	2000	450	5272.5	1692	1112.5	1987.5	480.5	768	1207.8	326	330	437	114.8	1290.7	374	375.1	422.2	119.4
07/05/2021	5886.3	1733.6	1605	2011.55	536.15	3874.7	2011.6	4500	1500	1000	1700	300	4838.5	1570.5	1192.5	1747	328.5	619	988	286.9	264.1	358.7	78.3	968.7	259.9	282.3	343.7	82.8
07/12/2021	4106.05	1248.7	1139	1329	389.35	2312.2	1793.85	5400	1900	1300	1800	400	5298.5	1772.5	1281	1829.5	415.5	597	962	297.6	255	316.6	92.8	1065.4	332.5	259.7	374.7	98.5
7/19/2021	3286.15	958.9	890.55	1134.95	301.75	2084.1	1202.05	5300	1700	1200	2000	400	5567.5	1696	1408	2049	414.5	599	940.1	261.5	263.9	333.6	81.1	1044.1	303.5	302.9	355.4	82.3
7/26/2021	3503.35	1006.4	1022.55	1157.4	317	1574.3	1929.05	4700	1600	1000	1800	300	3964.5	912	1224	1469.5	359	660	1038.8	291.1	278.9	346.1	122.7	970.5	247.5	278.4	341.5	103.1
08/02/2021	4349.2	1445.85	1125.6	1421.1	356.65	2288	2061.2	4800	1600	1300	1600	300	4241	1245	1321	1308	367	672	1060.3	285.7	325	363	86.6	1143.7	324	324.5	390.7	104.5
08/09/2021	2975	905.8	757.1	1063.1	249	874.2	2100.8	4800	1600	1200	1600	400	4688	1397.5	1442.5	1430	418	698	1122.9	332	300.3	382.4	108.2	1116.6	316.8	313.7	397.6	88.5
8/16/2021	3370.3	1053.4	887.3	1099.35	330.25	1216.85	2153.45	5100	1600	1300	1800	400	3975.5	1081.5	1270	1245	379	726	1130	302.3	322	410.5	95.2	1208.3	338.8	348.2	407.9	113.4
8/23/2021	3180	975.5	884.35	1031.55	288.6	443.85	2736.15	5100	1800	1100	1800	400	5161	1560	1513.5	1727.5	360	640	1056.2	329	279.6	348.3	99.3	1193.1	368.6	319.7	410.4	94.4
8/30/2021	3750	1132.6	982.35	1270.4	364.65	1342.5	2407.5	5150	1600	1400	1800	350	4683.5	1364.5	1464	1488.5	366.5	710	1141.8	352.4	322.2	370.8	96.4	1158.9	370.1	319	361.9	107.9
09/06/2021	3151	977.65	830.5	1050.2	292.65	1250.25	1900.75	4900	1500	1350	1600	450	4550	1271.5	1377	1427.5	474	659	1050	278	319.8	363.2	89	1102.5	299.3	333.6	384.6	85
9/13/2021	3197.95	948.2	838.25	1117.35	294.15	1400.25	1797.7	4550	1400	1200	1600	350	4109.5	1107	1263	1355.5	384	639	1021.8	304.7	293.5	323.6	100	1138.3	308.6	348.2	374.8	106.7
9/20/2021	5951.6	1755.4	1557.25	2080.7	558.25	2859.8	3091.8	5300	1800	1300	1800	400	5331	1799	1327.5	1799	405.5	755	1221.7	375.4	343	429.3	74	1241.2	393.6	335.6	426.1	85.9
9/27/2021	4891.45	1491.75	1302.25	1675.95	421.5	1703.45	3188	5250	1600	1400	1800	450	5052.5	1527.5	1381.5	1660.5	483	729	1156.5	343.3	335.9	353.8	123.5	1237.5	346.2	391.9	385.9	113.5
10/04/2021	2264.4	645	540.75	865.35	213.3		2264.4	4800	1600	1200	1600	400	3480.5	1043	913	1135.5	389	654	1050.9	288.8	283.1	398.6	80.4	1096	319.8	298.5	387.9	89.8
10/11/2021	4896.35	1449.05	1332.05	1683.4	431.85	2337.2	2559.15	5300	1600	1500	1800	400	5080	1507.5	1490	1695.5	387	719	1150.2	355	354.6	351.9	88.7	1142.6	343.8	351.9	353.6	93.3
10/18/2021	7620.55	2343.45	2003.95	2648.25	624.9	5477.1	2143.45	5900	2000	1600	2000	300	6322	2012.5	1639.5	2204.5	465.5	636	1050.9	270.4	276.7	411.3	92.5	1070.6	280.4	316	397	77.2
10/25/2021	4645.2	1390.7	1206.55	1632.25	415.7	2463.9	2181.3	5650	1800	1400	2000	450	5557	1753	1395	1950	459	352	1091.1	305.9	318.9	377.7	88.6	1135.9	320.9	306.4	400.6	108
11/01/2021	3395.7	994.45	922.8	1186.05	292.4	1187.1	2208.6	5100	1400	1500	1800	400	4813.5	1125.5	1567	1694.5	426.5	644	1076.5	341.9	275.1	378.3	81.2	1119.9	354.2	296.2	387.5	82
11/08/2021	5442.65	1662.95	1415.95	1873.75	490	3363.25	2079.4	5950	1800	1600	2100	450	5663	1579	1555.5	2085	443.5	617	1033.4	299.5	266.1	378.1	89.7	1155.8	339.9	333.6	384.7	97.6
11/15/2021	8270.3	2460.4	2228	2843.1	738.8	5980.4	2289.9	5650	1700	1600	2200	150	5892.5	1659.5	1650.5	2142.5	440	678	1126.3	305.5	329.9	404	86.9	1137.1	301.8	309.6	441.3	84.4
11/22/2021	4724.8	1366.25	1303.8	1621.75	433	3006.6	1718.2	5200	1500	1500	1800	400	4878	1355	1517	1603.5	402.5	657	1088.2	304	307.7	369.2	107.3	1128.5	311.9	341	375.9	99.7
11/29/2021	2531.25	815.7	651.6	882.45	181.5		2531.25	5250	1600	1400	1800	450	4269.5	1160.5	1225	1444	440	687	1126.1	310.3	309.6	406.9	99.3	1198	342.6	330.6	421.3	103.5
12/06/2021	4539.1	1343.15	1240.1	1553.45	402.4	26511	-21971.9	5100	1500	1300	1800	500	4421.5	1311.5	1121	1524	465	573	940	285.1	216.3	328	110.6	1052.3	307.8	276.4	362.3	105.8
12/13/2021	1538.5	464.55	411.75	518.5	143.7		1538.5	3950	1200	1000	1400	350	2828.5	899	628	978.5	323	586	953.1	267.3	277.1	339.7	69	996.6	276.7	261.6	368	90.3
12/20/2021	4955.5	1463.55	1296.6	1719.8	475.55	2221.05	2734.45	4700	1500	1200	1600	400	3686.5	1011	1030.5	1258	387	627	1013.5	322.7	257.6	337.1	96.1	1015.2	330.7	270.3	318.8	95.4
12/27/2022	5015.55	1532.15	1387.25	1613.65	482.5	1903.05	3112.5	5500	1600	1500	2000	400	5260	1625	1493.5	1748.5	393	689	1099.4	317	298.3	399.9	84.2	1120.9	330.9	313.7	392.5	83.8
01/03/2022	3766	1163.85	1007.95	1246.7	347.5	1713.9	2052.1	5100	1500	1400	1800	400	4247.5	1163.5	1122	1569.5	392.5	653	1034.7	285.6	280.7	368.2	100.2	1129	306.3	298.4	420.1	104.2
01/10/2022	4693.55	1457.8	1306	1534.7	395.05	2729	1964.55	5650	1800	1400	2000	450	4972.5	1772.5	1225.5	1522	452.5	600	987.8	301.4	286.3	330.5	69.6	1000	315.7	295.3	311.5	77.5
1/17/2022	3285.35	927.7	880.8	1188.15	288.7	1457.15	1828.2	4800	1500	1300	1600	400	4419.5	1325.5	1272.5	1428	393.5	687	1109.7	336.9	297.1	361	114.7	1130.4	339.2	306.3	384.6	100.3
1/24/2022	1488.7	423.75	381.1	550.5	133.35	192	1296.7	3600	1200	1000	1200	200	3372.5	996	893.5	1090.5	392.5	526	846	228.6	267.4	276.4	73.6	1018	296.4	324	300.5	97.1
1/31/2022	1508.4	455.5	398	500.9	154		1508.4	3600	1200	1000	1200	200	1865	514	486.5	698	166.5	477	760.3	228.3	209.3	256.5	66.2	768.4	211.9	212.2	276.1	68.2
02/07/2022	1719.25	529.55	473	573.95	142.75		1719.25	4100	1200	1000	1500	400	2991.5	773.5	931.5	897	389.5	653	1048.1	306.3	336.9	317.4	87.5	947.9	289.7	299.1	281.7	77.4
2/14/2022	3716.2	1152.15	1019.1	1253.2	291.75	1097.55	2618.65	4600	1400	1200	1600	400	4133	1229.5	1203.5	1315.5	384.5	633	1020	326.3	249.1	360.7	83.9	1064.5	325.1	294.3	359.8	85.3
2/21/2022	4989.35	1469.35	1366.55	1703.35	450.1	2085.9	2903.45	5650	1800	1400	2000	450	5281.5	1677	1369.5	1815	420	714	1151.9	328.8	338.2	385.8	99.1	1171.5	364.5	300.2	407.2	99.6
2/28/2022	9029.75	2726.4	2359.55	3116.85	826.95	5254.1	3775.65	6500	2000	1500	2600	400	6486	1946.5	1519.5	2591	429	745	1188.7	340.5	346	400.8	101.4	1214.8	338.4	363.1	404.7	108.6
03/07/2022	4358.6	1366.4	1190.85	1483.4	317.95	2035.1	2323.5	5200	1700	1100	2000	400	5413	1645.5	1383	1962	422.5	707	1132.8	337.1	312.8	382.5	100.4	1203.8	352.4	348.8	403.7	98.9
3/14/2022	2372.3	713.65	616.9	875.25	166.5	265.5	2106.8	4900	1400	1400	1600	500	4293.5	1201.5	1411.5	1217.5	463	696	1115.5	321.6	314.7	373.6	105.6	1137.4	331.4	306.1	397.3	102.6
3/21/2022	3650.05	1138.4	911.6	1263.85	336.2	630.1	3019.95	4500	1200	1200	1600	500	3460.5	892.5	1098	1085.5	384.5	721	1122	301	305.2	418.3	97.5	1129.4	317.7	316	394.8	100.9
3/28/2022	3938.1	1176.9	1098.25	1298.9	364.05	787.95	3150.15	4600	1400	1200	1600	400	3470.5	1040.5	923.5	1152.5	354	697	1088.4	334.1	316.9	332.6	104.8	1021.9	297	287	348.8	89.1
04/04/2022	3854.45	1181.2	994.5	1264.25	414.5		3854.45	4550	1400	1200	1600	350	3420.5	1054.5	915	1124	327	767	1231.9	365.9	337	400.5	128.5	1124.6	362.5	303.7	333.1	125.3
04/11/2022	3564.4	1076.45	960.5	1212.45	315	687.45	2876.95	4300	1300	1100	1500	400	3565.5	1115.5	913.5	1127	409.5	716	1187.3	335.4	330.2	409.8	111.9	1079	300.6	302.2	366.9	109.3
4/18/2022	4065.85	1268.2	1096.65	1333.5	367.5	1379.75	2686.1	4700	1500	1200	1600	400	4281.5	1354	1106	1469.5	352	621	983.2	309.8	302.3	286.1	85	977.7	313.5	261.2	322.9	80.1
4/25/2022	4699.85	1425.35	1254.65	1648.25	371.6	1399.1	3300.75	5200	1600	1400	1800	400	4838.5	1403.5	1413.5	1614.5	407	670	1107.1	315.1	339.1	360.7	92.2	873.3	238.7	284.8	290.4	59.4
05/02/2022	4561.85	1390.2	1216.75	1565.2	389.7	860.75	3701.1	5250	1600	1400	1900	350	4765	1502.5	1337	1599	326.5	760	1231.1	349.9	330.4	422.6	128.2	1197	367.7	308.5	407.9	112.9
05/09/2022	5229.25	1656.5	1380.65	1785.85	406.25	2490.8	2738.45	4850	1500	1400	1600	350	4745	1417.5	1361	1610.5	356	77	1182	361.4	324.9	381.4	114.3	1122.4	328.7	336.6	348.8	108.3
5/16/2022	9491.05	2863.3	2536.05	3290	801.7	6177.5	3313.55	6500	2100	1500	2500	400	6502	2085	1473	2509	435	735	1199.5	346.6	325.4	412.8	114.7	1169.3	350.2	310.9	399.6	108.6
5/23/2022	5278.6	1657.25	1359.75	1856	405.6	2499.75	2778.85	5700	1900	1400	2000	400	5851	1916.5	1481	2037	416.5	727	1164.3	342.3	319.9	380	122.1	1094.6	310.6	283.3	379.9	120.8
5/30/2022	4602	1447.25	1211.95	1547.4	395.4	2081.3	2520.7	5350	1800	1200	2000	350	5024.5	1632.5	1212.5	1830.5	349	750	1212.7	341.6	350.3	418.8	102	1316.6	391.4	397	425.7	102.5
06/06/2022	6000.1	1728.7	1589.65	2123.95	557.8	3346.4	2653.7	5300	1600	1300	2000	400	5809.5	1886	1262	2174	487.5	687	1116.3	382.6	276.2	344.7	112.8	1052.5	381.7	259.3	326.6	84.9
6/13/2022	6668	1912.6	1788.1	2336.05	631.25	3411	3257	5100	1700	1000	2000	400	5411.5	1650	1236.5	2062	463	855	1407.8	410.6	368.1	493.2	135.9	1371.6	389.6	348.3	489.3	144.4
6/20/2022	6532.12	1960.15	1765.65	2217.37	588.95	3977.45	2554.67	5550	1800	1300	2000	450	5526.5	1798	1271	2016	441.5	725	1158.8	342.6	319.8	395.2	101.2	1122.5	358.9	299	373.4	91.2
6/27/2022	6914.65	2056.9	1889.35	2385.8	582.6	3837.65	3077	6150	1900	1500	2200	550	6107	1899.5	1539	2127	541.5	791	1238	351.6	351.5	412.3	122.6	1186.2	355.3	331.4	383.4	116.1
07/04/2022	6748.5	2170.2	1790.8	2150.9	636.6	4406.95	2341.55	6100	2000	1500	2200	400	6240	1979.5	1723.5	2132	405	734	1144.4	345.9	309.4	390.1	99	1219.5	345.2	334.3	427.1	112.9
07/11/2022	4700.2	1450.7	1284.5	1568.85	396.15	2989.9	1710.3	5750	1800	1500	2000	450	5676.5	1757	1481	1955	483.5	726	1127.8	329.6	290.1	375.3	132.8	1154.6	351.8	314.9	379.5	108.4
7/18/2022	4399.45	1348.75	1200.65	1470.15	379.9	2708.95	1690.5	5100	1500	1400	1800	400	5079	1446.5	1396	1739.5	497	683	1078.6	353.9	276.4	359.9	88.4	1104.7	354.4	259.9	384.4	106
7/25/2022	3328.4	971	872.45	1158.25	326.7	1604.45	1723.95	4750	1300	1500	1500	450	4138.5	1060.5	1473.5	1078	526.5	721	1143.2	286.3	306.3	413.3	137.3	1127.8	301	296.3	412.6	117.9
08/01/2022	3836.85	1143.2	1077.15	1259.3	357.2	1734.2	2102.65	4800	1400	1500	1400	500	4158.5	977.5	1425.5	1298.5	457	688	1073.9	334	314.5	340.2	85.2	1143.3	361.7	307	370.7	103.9
08/08/2022	2971.65	939.8	757.35	988	286.5	1240.95	1730.7	4900	1500	1300	1600	500	4361.5	1240.5	1293	1350.5	477.5	682	1070.7	328.2	287.5	347.4	107.6	1074.3	324.8	316.5	338.3	94.7
8/15/2022	3976.8	1202.5	1104.75	1334.95	334.6	1838.55	2138.25	4300	1300	1200	1400	400	3466.5	1065	885.5	1192	324	729	1168.9	357.1	326.8	380.5	104.5	1156.3	355.8	310.4	386.8	103.3
8/22/2022	3880	1216.05	1102.35	1228.8	332.8	874.2	3005.8	5700	1900	1500	1900	400	5573	1917.5	1464	1786.5	405	721	1169.6	370.9	325.5	375.5	97.7	1162.4	357.9	341.2	376.4	86.9
8/29/2022	3523.25	1074.75	934.9	1213.6	300	1067.55	2455.7	5800	1800	1500	2000	500	5587.5	1638	1505	1917	527.5	745	1220.3	392.4	313.8	400	114.1	1233.3	407.7	307.5	402.7	115.4
09/05/2022	5303.29	1509.2	1430.14	1894.1	469.85	2079.5	3223.79	5200	1500	1300	2000	400	5527	1686.5	1383.5	2010	447	689	1116	357.4	303	351.2	104.4	1212.5	396.5	340	375	101
09/12/2022	5068.81	1559.96	1349.7	1719	440.15	2639.76	2429.05	5450	1700	1400	1900	450	5053.5	1514.5	1462.5	1635.5	441	751	1227.7	362.6	346.5	420.8	97.8	1222.1	352.2	344.2	418.3	107.4
9/19/2022	4830	1388.3	1295.6	1677.7	468.4	2468.3	2361.7	5200	1500	1400	1800	500	4722	1332.5	1508.5	1439.5	441.5	741	1202.2	366.2	349.6	375.7	110.7	1205.5	378.7	351.6	369.1	106.1
9/26/2022	4518.6	1347.5	1215.75	1527.15	428.2	1387.25	3131.35	5650	1600	1500	2100	450	5568	1470	1550	2095.5	452.5	728	1165.4	349.6	336.9	391.2	87.7	1196.4	334	340.4	415.1	106.9
10/03/2022	2662.2	790	767.5	859.75	244.95	30.3	2631.9	4500	1300	1300	1500	400	3285.5	968.5	1039	890.5	387.5	575	912.3	254.9	257.9	310.1	89.4	1056.3	286.1	315.3	360.9	94
10/10/2022	4583.3	1388.15	1235.85	1581.8	377.5	918.5	3664.8	4600	1400	1200	1600	400	3509	1080.5	963.5	1158	307	788	1266.8	370.8	314.2	462.4	119.4	1156	354.2	278.2	411.4	112.2
10/17/2022	4225.7	1275.15	1181.4	1448.95	320.2	1170.9	3054.8	4900	1500	1400	1500	500	4471.5	1263	1324	1486	398.5	692	1121.9	342	291.6	353.4	134.9	1140.6	348.3	314.3	350	128
10/24/2022	4588.2	1373.05	1228.6	1556.7	429.85	1999	2589.2	4800	1500	1300	1600	400	4489.5	1360	1212.5	1527.5	389.5	768	1232.9	369.8	329.1	436.4	97.6	1241	358.6	324.2	442.2	116
10/31/2022	4687.85	1393.05	1263.1	1596.05	435.65	1830.55	2857.3	4380	1240	1240	1500	400	4282.5	1237.5	1233.5	1429	382.5	733	1177.3	369.5	352.9	329.6	125.3	1172.8	376.9	342.8	347.8	105.3
11/07/2022	6065.35	1847.05	1629.3	2084.35	504.65	3760.35	2305	5750	1800	1500	2000	450	5281	1664.5	1438	1715	463.5	734	1203.7	376.6	317.7	415.6	93.8	1232.1	371.9	316.8	429.9	113.5
11/14/2022	6945.9	2134.9	1821.55	2403.55	585.9	4851.2	2094.7	5200	1600	1400	1800	400	5244	1566.5	1452	1817.5	408	727	1174.4	351.7	322.9	370.3	129.5	1158.5	354.9	327.6	370.6	105.4
11/21/2022	5587.5	1694	1517.7	1909.95	465.85	3467.4	2120.1	5300	1600	1200	2000	500	4953	1561	1171	1811.5	409.5	391.8	1247.3	391.8	304.4	421.6	129.5	1251.9	382	317.8	417.5	134.6
11/28/2022	1653.05	493.6	455	580.5	123.95	425.25	1227.8	2710	800	750	900	260	2646	726	753	906.5	260.5	694	1146.4	337.6	342.9	370.3	95.6	1167.5	329.3	351.2	405.9	81.1
12/05/2022	5686	1723.8	1447.7	1987	527.5	3039.65	2646.35	3700	1200	1000	1200	300	3735	1163.5	1079	1181.5	311	732	1211.2	345.1	309.5	424	132.6	1215.1	348.7	317.8	401.8	146.8
12/12/2022	2658.25	785.4	680	953.2	239.65	1007.6	1650.65	4250	1300	1100	1500	350	3118.5	909	766	1118.5	325	626	1051.7	315.4	288.4	346.7	101.2	1196.4	353.7	328.2	415.3	99.2
12/19/2022	934.6	271	259.65	337.5	66.45	89	845.6	2900	800	800	1000	300	2039	579.5	578.5	710.5	170.5	231	390.3	114.9	99.4	139	37	572.1	167.6	142.1	206.6	55.8
12/26/2023	1628.55	477.3	485.55	510.7	155	69.1	1559.45	2080	650	600	650	180	2026	628.5	574.5	653	170	464	814.9	255.4	251.8	230.5	77.2	575.7	179.8	176.5	166.5	52.9
01/02/2023	2528.45	738.25	636	898.7	255.5	332.3	2196.15	4150	1200	1100	1300	550	2765.5	738	924	874.5	229	649	1119.3	328.3	287.8	395.3	107.9	1210.3	354	346.1	385.6	124.6
01/09/2023	3926.8	1211.2	1094.95	1268.1	352.55	1616.95	2309.85	4900	1500	1300	1600	500	4017	1237.5	1141	1261.5	377	639	1064	321.8	316.4	327.7	98.1	1155.3	381	299.4	367.5	107.4
1/16/2023	3730.45	1105.75	1003.5	1310.15	311.05	698.55	3031.9	4600	1400	1200	1600	400	3606	1060.5	975.5	1238	332	517	819.3	224.2	224.3	277.5	93.3	1006.4	275.9	291.3	345.8	93.4
1/23/2023	1692.8	500.8	475.35	557.65	159		1692.8	3800	1100	1000	1400	300	2238.5	729.5	589.5	734	185.5	486	780.9	222.5	243.4	240.5	74.5	705.5	219.7	192	215.2	78.6
1/30/2023	3395.65	1039.5	876.3	1183.1	296.75	452	2943.65	4800	1500	1300	1600	400	3756	1078	1055	1293.5	329.5	756	1251.6	385.8	327.2	414.5	124.1	1243.7	367.7	369.9	394.8	111.3
02/06/2023	4617.3	1403.05	1240.3	1579.95	394	1848.6	2768.7	5300	1600	1600	1600	500	5249.5	1593.5	1586.5	1540	529.5	700	1139.7	345.6	340.3	351.4	102.4	1214.6	389.4	325.3	383.6	116.3
2/13/2023	4204.05	1217	1129.95	1489.6	367.5	1204.6	2999.45	5900	1800	1600	2000	500	5737.5	1733	1556	1943.5	505	774	1262.6	358.8	333.6	447.6	122.6	1314.1	372.5	365.3	461.2	115.1
2/20/2023	4346.5	1323.55	1088.55	1554.4	380	1702.3	2644.2	6750	2300	1500	2600	350	7419	2279	2279	2417.5	443.5	708	1138.4	350.1	316.1	340.5	131.7	1241.9	392.7	337.8	393.3	118.1
2/27/2023	7331.75	2211.3	2026.55	2470.55	623.35	3720.1	3611.65	5400	2000	1000	2000	400	3959	5	1465	2027	462	789	1319.3	342.1	359.9	489.3	128	1334.9	367.5	380.3	460.4	126.7
03/06/2023	4545.65	1364.95	1222.35	1548.75	409.6	1848.45	2697.2	5350	2000	1100	1800	450	5209.5	1558.5	1348	1790.5	512.5	734	1181.8	373.5	325.1	388.1	95.1	1248.2	371.6	328.5	445.5	102.6
3/13/2023	4609.75	1349.7	1227.4	1598.45	434.2	2196.65	2413.1	6000	1800	1400	2200	600	5911.5	1747.5	1462.5	2094	607.5	734	1220.6	359.3	348.7	408.9	103.7	1267.5	392.3	365.6	422.8	86.8
3/20/2023	2860.6	868.45	781.65	983.3	227.2	783.2	2077.4	5500	1600	1500	2000	400	4542.5	1363.5	1342.5	1427.5	409	696	1129.2	338.4	291.9	382	116.9	1206.9	356.4	322.1	419.2	109.2
3/27/2023	3388.45	1064.8	872.9	1122.95	327.8	757.7	2630.75	4650	1300	1500	1400	450	3886	967	1465.5	1010	443.5	696	1156.9	354.7	305.1	379.6	117.5	1176.6	352.9	318.9	404.4	100.4
04/03/2023	3659.1	1160.55	948.3	1181.25	369	702.5	2956.6	4900	1500	1400	1600	400	4129.5	1186.5	1275.5	1298	369.5	775	1289.2	378.5	352.3	440.7	117.7	1322.1	421.8	338.9	431.1	130.3
04/10/2023	4682.15	1385.8	1329.55	1584.45	382.35	2043.45	2638.7	5300	1500	1500	1800	500	5023.5	1397.5	1494	1657.5	474.5	790	1325.7	387.6	374.6	433.7	129.8	1342	378.2	397.2	452.2	114.4
4/17/2023	4130	1212.9	1133.8	1444.2	339.1	2043.45	2086.55	5700	1800	1500	2000	400	5497	1779.5	1317	2000.5	400	714	1195.7	376.2	302.1	388.5	128.9	1294	408.4	324.6	409	152
4/24/2023	3953.25	1204.2	1062.35	1310.6	376.1	1282.4	2670.85	5700	1800	1500	2000	400	5565	1663	1619.5	1745	537.5	704	1181.3	347.3	348.5	377.8	107.7	1243.7	380.6	345.2	410	107.9
05/01/2023	3461.7	1050.55	868.65	1218.15	324.35	143.25	3318.45	4900	1500	1300	1500	600	4222.5	1331.5	1072	1363.5	455.5	721	1186.3	334	351.1	397.8	103.4	1254.8	361.3	368.1	406.3	119.1
05/08/2023	5051.45	1422.55	1309.1	1793.05	526.75	2545.9	2505.55	4900	1500	1500	1500	400	5503.5	1755.5	1505.5	1840	402.5	783	1296.7	428.1	346.6	408.2	113.8	1276.5	405.7	327.1	443.7	100
5/15/2023	4701.5	1399.8	1255	1640.2	406.5	1845.4	2856.1	4750	1200	1500	1600	450	4462	1094	1436	1476.5	455.5	673	1109.2	292.6	363.3	336.2	117.1	1253.7	368.5	400.8	355.1	129.3
5/22/2023	5659.3	1666.6	1554.05	1916.7	521.95	3185.15	2474.15	6250	2000	1400	2500	350	5853	1921.5	1354.5	2222.5	354.5	694	1177.5	364.5	335.8	372	105.2	1213.4	357.3	326.8	411.4	117.9
5/29/2023	4800.35	1476.4	1200.6	1644.75	478.6	2684.89	2115.46	5200	1500	1300	2000	400	4985	1481.5	1181.5	1837	485	666	1112.3	320.7	324.3	367.6	99.7	1205.2	371.5	368.2	374.4	91.1
06/05/2023	4594.7	1336.15	1230.6	1581.9	446.05	2019	2575.7	4800	1400	1400	1600	400	4549.5	1216.5	1440.5	1427	465.5	675	1137.6	290.6	366.4	376.5	104.1	1143.1	284.6	357.2	388.9	112.4
06/12/2023	6040	1805.55	1626.6	2064.45	543.4	3317.35	2722.65	6300	2000	1600	2200	500	6495	2015	1681	2298	501	875	1416.7	438.7	387.7	440.1	150.2	1434.9	453.6	401.1	440.2	140
6/19/2023	5076.65	1599.3	1306.25	1690.1	481	2983.75	2092.9	5350	1500	1400	2000	450	5441	1514.5	1499	1936	491.5	740	1203.9	363.3	340.3	391	109.3	1293.1	386.3	358.8	430.8	117.2
6/26/2023	8278.15	2499.05	2256.8	2732.3	790	5936.9	2341.25	5300	1800	1200	1800	500	5309	1833	1216	1750.5	509.5	899	1484.3	415.4	395.7	530	143.2	1380.5	393	375.1	473.2	139.2
07/03/2023	5669.35	1731.55	1560.1	1857.1	520.6	3273.35	2396	5800	2000	1400	2000	400	6381.5	2134.5	1480.5	2285	481.5	716	1172.6	343.2	350.3	363.3	115.8	1212.5	365.2	331.7	398.4	117.2
07/10/2023	5106.25	1571.7	1373.25	1732.6	428.7	3462.2	1644.05	5300	1500	1400	2000	400	4857	1296.5	1392.5	1721	447	765	1260.3	370.7	352.6	434	103	1279.9	390.1	372	402	115.8
7/17/2023	4386.35	1321.45	1217.35	1455.75	391.8	2634.1	1752.25	4750	1300	1400	1600	450	4724	1262.5	1461.5	1523	477	738	1176.1	363.5	338.4	356.8	117.4	1258.8	404.4	333.5	412	108.9
7/24/2023	3312.6	963.8	923.4	1148.5	276.9	1778.05	1534.55	3950	1000	1200	1300	450	4124.5	1070	1294.5	1285	475	730	1209.4	355.2	365.3	390.3	98.6	1207.8	333	364.7	410	100.1
7/31/2023	2380.8	705.55	643.5	833.6	198.15	466.85	1913.95	4500	1100	1500	1500	400	4200.5	1037.5	1440	1324	399	746	1206.7	336.3	331.5	410.9	128	1254	379.4	345.2	406.1	123.3
08/07/2023	2782.5	846.15	764.3	900.55	271.5	1016.9	1765.6	4500	1200	1300	1600	400	3540	900	1187	1051	402	729	1218.6	364.2	377.5	372.5	104.4	1168.1	338.1	368.4	348.7	112.9
8/14/2023	4396.7	1318.55	1195.4	1528.9	353.85	2253.2	2143.5	4550	1200	1600	1400	350	4364	1104	1613	1342	305	738	1215	370.1	316.1	400.9	127.9	1292.3	424.5	365.6	389.7	112.5
8/21/2023	4692.3	1412.8	1247.95	1610.55	421	2135.75	2556.55	5100	1600	1300	1800	400	4834.5	1500	1250.5	1697	387	740	1216	348.7	370.3	394.8	102.2	1203.8	337	338.3	415.9	112.6
8/28/2023	4476.3	1356.7	1242.45	1501.15	376	2606.55	1869.75	5100	1600	1200	1800	500	5522.5	1773.5	1227	2014	508	757	1270.5	333	379.3	410.6	147.6	1328	366.4	402.3	423.6	135.7
09/04/2023	4229.8	1309.4	1117.1	1437.6	365.7	2090.5	2139.3	5300	1600	1500	1700	500	6514.5	1614.5	1575	1662.5	1662.5	747	1256	358.9	385.3	403.2	108.6	1271.3	353.6	387.7	412.2	117.8
09/11/2023	4086.2	1294.3	1092.9	1347	352	1889.3	2196.9	5000	1400	1600	1500	500	4953	1340	1608	1499	506	767	1251.7	356.2	316.6	446.6	132.3	1267	360.8	334.2	440.6	131.4
9/18/2023	4620.95	1368.3	1270.1	1575.3	407.25	2256.9	2364.05	5700	1800	1400	2000	500	5499.5	1735.5	1315.5	1923	525.5	762	1284.3	389.2	364.2	414.5	116.4	1290.7	385.4	372	419.1	114.2
9/25/2023	4593.9	1417.3	1224.8	1558.15	393.65	1718.25	2875.65	5550	1600	1500	2000	450	5820	1758.5	1472.5	2175	414	746	1243.7	326	349.9	434.9	132.9	1347.4	359.8	364.1	482.4	141.1
10/02/2023	2713	799.65	704.95	956.45	251.95	151.1	2561.9	3350	900	1100	1000	350	3257.5	881.5	1145.5	894	336.5	718	1156.4	365.9	333.7	346.7	110.1	1215.7	395.1	338.8	372.6	109.2
10/09/2023	5435.4	1682.65	1399.9	1859.8	493.05	2709.7	2725.7	5300	1300	1500	2000	500	5186.5	1277.5	1666	1757	486	797	1338.6	388.4	384.1	439.5	126.6	1205.8	350.3	360.2	379.4	115.9
10/16/2023	5588.8	1638	1521.05	1928.1	501.65	3766.75	1822.05	6700	2200	1500	2500	500	6637.5	2165.5	1500	2472.5	499.5	712	1198.6	375.3	335.5	373.7	114.1	1268.4	383.1	364.5	408.1	112.7
10/23/2023	4187.45	1261.9	1110.35	1445.35	369.85	2169.3	2018.15	5450	1500	1700	1700	550	5325	1433	1666.5	1642	583.5	744	1252	367.5	367.6	398.3	118.6	1247.5	362.7	355.5	399.3	130
10/30/2023	3669.6	1127.25	961.95	1269.65	310.75	1538.9	2130.7	4700	1200	1500	1500	500	3972.5	879.5	1518.5	1095	479.5	739	1268.6	358.3	377	404.4	128.9	1264.4	372.4	390.3	383.3	118.4
11/06/2023	3026.15	908.55	777.75	1097.4	242.45	1184.7	1841.45	3900	1200	1000	1300	400	3370.5	1015	748	1216	391.5	760	1286.2	383	388.1	397	118.1	1301.7	349.8	391.9	440	120
11/13/2023	3652.7	1097	935.8	1274.35	345.55	1828.05	1824.65	4450	1200	1300	1600	350	4272	1267.5	1248.5	1440.5	315.5	715	1208.9	350.8	300.5	437.6	120	1320.6	389.8	365.6	438.6	126.6
11/20/2023	5717.3	1650.7	1600.05	1998.9	467.65	3413.45	2303.85	5350	1500	1500	1900	450	5228.5	1477.5	1497.5	1810.5	443	737	1262.8	361.9	377.1	414.5	109.3	1184.7	294.8	346.2	431.7	112
11/27/2023	3655.45	1095.1	976.55	1293.3	290.5	1432.25	2223.2	4500	1300	1300	1500	400	4305.5	1251	1249.5	1445.5	359.5	742	1275.2	397.7	303.3	440.1	134.1	1045.7	305.3	283.8	351.2	105.4
12/04/2023	4511.95	1312.8	1256.5	1516.65	426	1998.55	2513.4	4350	1200	1300	1500	350	4274.5	1170	1222.5	1522.5	359.5	751	1305.3	333.2	419	430.4	122.7	1074.9	309.4	301.3	331.7	132.5
12/11/2023	4372.85	1282.35	1163.65	1524.35	402.5	1561.45	2811.4	4300	1300	1100	1500	400	4090	1214.5	979.5	1485	411	737	1230.2	403.1	311.1	407.6	108.4	1123.1	330.1	285.9	391	116.1
12/18/2023	3832.35	1113.45	1049.2	1275.2	394.5	1488.5	2343.85	4300	1200	1300	1400	400	4149	1148	1240.5	1362.5	398	741	1271.4	341.4	371.7	430.6	127.7	1208.9	360.4	323.7	409.7	115.1
12/25/2023	4055.7	1320.5	1077.75	1304.6	352.85	1137.7	2918	4600	1300	1300	1500	500	4343	1174.5	1200.5	1422.5	545.5	772	1307.2	377.1	362.8	429.5	137.8	1246.9	330.6	371.3	410.8	134.2
01/01/2024	3234.35	1020.35	843.5	1077.6	292.9	771	2463.35	3750	1000	1200	1200	350	3640	961	1149	1178.5	351.5	784	1344.7	383	377.5	453.5	130.7	1357.2	383.6	377.6	463.2	132.8
01/08/2024	3225.55	967.25	818.7	1130.4	309.2	1005.25	2220.3	3700	1100	1000	1300	300	3418	1018	876.5	1208.5	315	710	1217.5	360.3	351.2	389.3	116.7	1099	326.5	305.1	359.1	108.3
1/15/2024	3166.5	989.8	864.7	1049.15	262.85	1226.1	1940.4	4000	1200	1200	1300	300	4075	1205	1232.5	1288	349.5	836	1435.2	429.3	399.8	450.1	156	1419.6	416.8	372.5	461.7	168.6
1/22/2024	2916.95	850.95	777.5	1031	257.5	1111.75	1805.2	3500	1000	1000	1200	300	3393.5	1007	972	1127	287.5	718	1227.6	349.4	344.5	408.4	125.3	1216.6	359.6	324.1	402.8	130.1
1/29/2024	3672.95	1159.75	987.9	1230.8	294.5	961.85	2711.1	4150	1200	1300	1300	350	4031	1196	1236.5	1264	334.5	695	1200.6	372.1	346.6	356.2	125.7	1293.1	373.8	358.8	430.2	130.3
02/05/2024	1877.75	593	518	604.25	162.5		1877.75	2900	800	800	1000	300	2283	622	616	799	246	601	1001.2	274.9	274.1	341.2	111	1141.4	339.3	301.1	381.9	119.1
02/12/2024	1789.75	561.65	481.3	609.3	137.5		1789.75	2600	750	800	750	300	2208	650	701.5	650	206.5	585	1008.1	310.9	297.1	304.5	95.6	967.8	297.9	294.3	282.5	93.1
2/19/2024	2743.3	818.45	728.75	970.6	225.5	708.05	2035.25	3800	1100	1200	1200	300	3500	1075	1151	1016.5	257.5	733	1259.3	366.1	354.4	423.7	115.1	1136.4	338.4	318.9	370.7	108.4
2/26/2024	5106.65	1456.2	1446.5	1816.95	387	2672.35	2434.3	5300	1500	1500	1800	500	5188.5	1305	1799.5	1562.5	521.5	721	1202	375	332.8	368.3	125.9	1232.9	367.4	335.8	405.9	123.8
03/04/2024	5305.95	1589.9	1419	1795.4	501.65	2437.55	2868.4	5700	1800	1500	1900	500	5594.5	1822	1454	1879.5	439	811	1362.3	413.4	356.7	468.8	123.4	1228.7	365.9	318.2	425.9	118.7
03/11/2024	5147.4	1498.9	1389.45	1779.25	479.8	2578.45	2568.95	4950	1300	1500	1800	350	4432	1200.5	1334.5	1556	341	791	1348.4	376.5	417	418.2	136.7	1212.4	344.6	370.8	371.3	125.7
3/18/2024	4278.9	1265.5	1145.4	1458.9	409.1	1937.05	2341.85	4550	1300	1300	1500	450	4476.5	1235	1307	1500.5	434	770	1301.1	393.8	337.9	431.4	138	1294.7	392.5	310	445	147.2
3/25/2024	3525.35	1060.3	941.6	1205.35	318.1	705.25	2820.1	4200	1200	1200	1500	300	4032	1180	1056.5	1488.5	307	789	1308.2	398.7	364.9	429.1	115.5	1266.7	386	350.3	406.6	123.8
04/01/2024	2974.7	826.1	827	1078.1	243.5	342	2632.7	3950	1200	1200	1200	350	3746.5	1116	1188	1109	333.5	755	1223.8	361.2	351.7	413.3	97.6	1318.8	399.7	356.4	447.1	115.6
04/08/2024	3259.2	990.45	861.9	1131.75	275.1	828.55	2430.65	3500	1000	800	1400	300	3315.5	919	762	1336	298.5	796	1327.4	390.1	347.6	454.2	135.5	1247.8	373.2	324.3	429.5	120.8
4/15/2024	4009.2	1221.45	1052.55	1380.7	354.5	1377.65	2631.55	4050	1100	1100	1500	350	3993.5	1097.5	1133.5	1417.5	345	780	1265.5	361.8	379.4	402.9	121.4	1302.8	371.1	378.1	426.6	127
4/22/2024	5443.65	1673.25	1376.25	1884.5	509.65	2807.45	2636.2	5300	1400	1600	1800	500	5232	1324.5	1626.5	1774.5	506.5	735	1224.8	352.8	335.9	421.2	114.9	1278.9	363	358.4	430.5	127
4/29/2024	4515.45	1343.05	1257	1515.25	400.15	660.2	3855.25	5500	1700	1500	1800	500	5546.5	1757.5	1546	1807.5	435.5	833	1366.5	397.3	371.6	482.5	115.1	1434.2	438.4	375.6	512.7	107.5
05/06/2024	4694.15	1457.65	1217.35	1613.55	405.6	2213.8	2480.35	5050	1500	1300	1800	450	5142	1587	1307.5	1798.5	449	782	1283.6	368.9	371	424.5	119.2	1247.3	347.9	373.4	408.4	117.6
5/13/2024	4116.05	1210.85	1062.9	1493.1	349.2	1885.3	2230.75	4700	1200	1500	1500	500	4694.5	1197.5	1525	1417	555	795	1291.1	390.7	354	420.5	125.9	1344.7	395.8	362.7	453.5	132.7
5/20/2024	4553.6	1261	1265.25	1594.2	433.15	2182.85	2370.75	4300	1200	1250	1450	400	4296.5	1192	1225.5	1461	418	807	1342.9	394	382.4	457	109.5	1280.5	386.6	355	423	115.9
5/27/2024	4858.75	1423.15	1289.3	1697.9	448.4	2522.9	2335.85	5050	1500	1400	1700	450	4951	1429.5	1435.5	1641	445	775	1269.2	375.1	350.2	407.7	136.2	1273.6	382.9	347.5	413.6	129.6
06/03/2024	3308.05	1047.2	830.6	1154.75	275.5	968.5	2339.55	5000	1500	1300	1800	400	4982.5	1496.5	1210.5	1858.5	417	756	1228.3	348	354.1	391.5	134.7	1298.5	375	349.9	420.4	153.2
06/10/2024	5157.8	1621.35	1383.85	1704.6	448	2327.7	2830.1	4700	1200	1400	1800	300	4752	1267	1348	1810	327	967	1516.4	486.6	386	510.6	133.2	1407.9	440.9	373	464.5	129.5
6/17/2024	5839.8	1756.95	1622.25	1957.65	502.95	3915.5	1924.3	6100	1800	1500	2300	500	5910.5	1792.5	1496.5	2131	490.5	823	1311.9	340.3	389.1	456.9	125.6	1379.1	373.9	412.8	452.9	139.5
