# Supplementary material for: The impact of COVID-19 on blood supply–demand balance and the association between group donations and economic performance: evidence from Zhejiang, China
Source: Front Public Health. 2026 Feb 16;14:1739767. doi: 10.3389/fpubh.2026.1739767 (PMC12950710; doi:10.3389/fpubh.2026.1739767)
Supplement: Supplementary file 2 [file Data_Sheet_2.CSV]

Year	Quarter	Value of GDP in Provincial level	Primary industry	Secondary industry	Tiertiary industry	Unit	Numbers of health institutions	Numbers of medical staffs	Health staffs per thousand	Numbers of visits	Outpatient/ER	Population size	Male	Female
2014	1	7768.46	274.21	3744.93	3749.32	100 million yuan	30360	455704	6.82	59815000	5936.7675	48591771	24586866	24004905
2014	2	10209.75	480.99	5170.42	4558.34	100 million yuan	30360	455704	6.82	59815000	5936.7675	48591771	24586866	24004905
2014	3	9843.98	398.21	4934.27	4511.5	100 million yuan	30360	455704	6.82	59815000	5936.7675	48591771	24586866	24004905
2014	4	12331.31	625.85	5303.11	6402.35	100 million yuan	30360	455704	6.82	59815000	5936.7675	48591771	24586866	24004905
2015	1	8342.38	278.19	3772.22	4291.97	100 million yuan	31139	491172	7.32	61605000	6112.155	48733389	24627630	24105759
2015	2	10938.31	485.11	5098.34	5354.86	100 million yuan	31139	491172	7.32	61605000	6112.155	48733389	24627630	24105759
2015	3	10403.54	397.86	4794.26	5211.42	100 million yuan	31139	491172	7.32	61605000	6112.155	48733389	24627630	24105759
2015	4	13202.26	671.64	6042.27	6488.35	100 million yuan	31139	491172	7.32	61605000	6112.155	48733389	24627630	24105759
2016	1	9356.2	301.8	3979.02	5075.38	100 million yuan	31548	523632	7.74	63392500	6294.25	49108463	24792305	24316158
2016	2	11406.13	530.69	5134.76	5740.68	100 million yuan	31548	523632	7.74	63392500	6294.25	49108463	24792305	24316158
2016	3	11472	418.65	5215.95	5837.4	100 million yuan	31548	523632	7.74	63392500	6294.25	49108463	24792305	24316158
2016	4	14250.65	715.4	6188.1	7347.15	100 million yuan	31548	523632	7.74	63392500	6294.25	49108463	24792305	24316158
2017	1	10551.93	297.08	4436	5818.85	100 million yuan	31981	557296	8.14	69106250	6859.64	49576285	24994950	24581335
2017	2	12831.28	523.4	5738.91	6568.97	100 million yuan	31981	557296	8.14	69106250	6859.64	49576285	24994950	24581335
2017	3	13574.82	427.31	6488.68	6658.83	100 million yuan	31981	557296	8.14	69106250	6859.64	49576285	24994950	24581335
2017	4	14810.23	769.64	5807.93	8232.66	100 million yuan	31981	557296	8.14	69106250	6859.64	49576285	24994950	24581335
2018	1	11691.48	303.4	4837.46	6550.62	100 million yuan	32755	589703	8.48	70729975	7029.6275	49998360	25179485	24818875
2018	2	13982.79	501.5	6115.42	7365.87	100 million yuan	32755	589703	8.48	70729975	7029.6275	49998360	25179485	24818875
2018	3	14121.35	428.11	5970.23	7723.01	100 million yuan	32755	589703	8.48	70729975	7029.6275	49998360	25179485	24818875
2018	4	16401.53	734	6582.77	9084.76	100 million yuan	32755	589703	8.48	70729975	7029.6275	49998360	25179485	24818875
2019	1	13084.07	311.11	5232.88	7540.08	100 million yuan	34126	628466	8.89	74313050	7376.7575	50389122	25350465	25038657
2019	2	15172.26	561.35	6361.62	8249.29	100 million yuan	34126	628466	8.89	74313050	7376.7575	50389122	25350465	25038657
2019	3	14942.19	457.8	6243.22	8241.17	100 million yuan	34126	628466	8.89	74313050	7376.7575	50389122	25350465	25038657
2019	4	19153.22	767.12	8728.88	9657.22	100 million yuan	34126	628466	8.89	74313050	7376.7575	50389122	25350465	25038657
2020	1	13113.99	334.99	4930.22	7848.78	100 million yuan	34400	659781	8.47	64793400	6413.44	50689996	25470558	25219438
2020	2	15972.64	578.6	6689.8	8704.25	100 million yuan	34400	659781	8.47	64793400	6413.44	50689996	25470558	25219438
2020	3	16739.29	475.59	6958.52	9305.17	100 million yuan	34400	659781	8.47	64793400	6413.44	50689996	25470558	25219438
2020	4	18787.42	780.05	7834.41	10172.96	100 million yuan	34400	659781	8.47	64793400	6413.44	50689996	25470558	25219438
2021	1	16346.76	337.17	6381.82	9627.77	100 million yuan	35120	694780	8.85	74606300	7391.7975	50957762	25568616	25389146
2021	2	18209.68	597.78	7795.67	9816.23	100 million yuan	35120	694780	8.85	74606300	7391.7975	50957762	25568616	25389146
2021	3	18296.19	472.25	7831.02	9992.92	100 million yuan	35120	694780	8.85	74606300	7391.7975	50957762	25568616	25389146
2021	4	20663.13	801.89	9180.06	10681.18	100 million yuan	35120	694780	8.85	74606300	7391.7975	50957762	25568616	25389146
2022	1	17886	336.25	7408.46	10141.68	100 million yuan	35967	731732	9.32	77304125	7687.8	51105121	25610414	25494707
2022	2	18336.25	618.71	8113.31	9603.85	100 million yuan	35967	731732	9.32	77304125	7687.8	51105121	25610414	25494707
2022	3	19527.75	507.74	8443.33	10576.87	100 million yuan	35967	731732	9.32	77304125	7687.8	51105121	25610414	25494707
2022	4	21965	862.07	9240.07	11863.02	100 million yuan	35967	731732	9.32	77304125	7687.8	51105121	25610414	25494707
2023	1	18925	365.69	7494.47	11064.55	100 million yuan	37679	785789	10	81883875	8131.955	51204493	25612514	25591979
2023	2	19792	684.15	8305.62	10802.51	100 million yuan	37679	785789	10	81883875	8131.955	51204493	25612514	25591979
2023	3	20464.83	530.28	8633.64	11300.93	100 million yuan	37679	785789	10	81883875	8131.955	51204493	25612514	25591979
2023	4	23371.38	751.85	9518.94	13100.58	100 million yuan	37679	785789	10	81883875	8131.955	51204493	25612514	25591979
